# Supplementary material for: Pseudouridine-mediated translation control of mRNA by methionine aminoacyl tRNA synthetase
Source: Nucleic Acids Res. 2020 Dec 10;49(1):432–43. doi: 10.1093/nar/gkaa1178 (PMC7797078; doi:10.1093/nar/gkaa1178)
Supplement: gkaa1178_Supplemental_Files [file gkaa1178_supplemental_files.zip]

Archive with 4 entries (4 files):
- Supplementary Figures and Tables_corrected.pdf
- Supplementary Table 2_2nd revised.xlsx
- Supplementary Table 3_2nd revised.xlsx
- Supplementary Table 4_2nd revised.xlsx
