# Supplementary material for: Pseudouridine-mediated translation control of mRNA by methionine aminoacyl tRNA synthetase
Source: Nucleic Acids Res. 2020 Dec 10;49(1):432–43. doi: 10.1093/nar/gkaa1178 (PMC7797078; doi:10.1093/nar/gkaa1178)
Supplement: gkaa1178_Supplemental_Files [file gkaa1178_supplemental_files.zip › Supplementary Table 2_2nd revised.xlsx]

## Sheet: Description 
Supplementary Table 2
MetRS bound mRNA regions. MACS2 callpeak results . This file includes two sheets
Sheet 1: All peaks detected by MACS call peak, for MetRS fRIP-seq experiments assigned within transcribed mRNA only. Data Included: Column A: gene ID (SGD) Column B: gene Name Column C: chromosome_Name of the chromosome Column D: peak Start_The starting position of the peak in the chromosome Column E: peak End_The ending position of the peak in the chromosome Column F: log2(Fold change)_log2 meas…	Sheet 2: Regions significantly bound by MetRS, using selection criteria as described in Materials and Methos. Included: Column A: gene ID (SGD) Column B: gene Name Column C: chromosome_Name of the chromosome Column D: peak Start_The starting position of the peak in the chromosome Column E: peak End_The ending position of the peak in the chromosome Column F: SignalValue - Measurement of overall en…

## Sheet: 1) mRNA peaks
geneId	geneName	Chromosome	peak Start	peak End	log2(Fold change)	-log(P-value)	-log(q-value)
YAL038W	CDC19	I	71768	73264	16.5506	48.5197	42.3414
YLR044C	NA	XII	232386	234105	15.1653	35.7942	30.8742
YCR012W	NA	III	137712	139048	14.3076	29.8129	25.3689
YOR063W	RPL3	XV	444665	445969	13.3519	24.2421	20.2865
YHL015W	RPS20	VIII	75388	75731	12.0946	21.3073	17.5611
YKL153W	NA	XI	163505	164399	11.9378	28.2855	23.9866
YLR327C	TMA10	XII	783011	783460	11.8717	20.8025	17.0876
YKL060C	FBA1	XI	326391	327499	11.8578	30.6736	26.1799
YPL249C-A	RPL36B	XVI	76156	76325	11.7633	20.5637	16.8693
YKL096C-B	NA	XI	259219	259694	11.1743	26.9416	22.7523
YJR123W	RPS5	X	651864	652559	10.9956	18.9397	15.361
YOL086C	ADH1	XV	160376	160619	10.4945	26.3115	22.1785
YMR141C	NA	XIII	550118	550523	10.3333	17.3836	13.9057
YPL131W	RPL5	XVI	303101	304110	9.78942	16.4411	13.0174
YLR110C	NA	XII	369591	370128	9.67363	31.7284	27.1628
YBR032W	NA	II	300925	301354	9.5952	15.7868	12.4045
YGL189C	RPS26A	VII	148165	148595	9.35843	15.9933	12.5975
YJL190C	RPS22A	X	75221	75362	9.34244	15.9327	12.5397
YGR192C	TDH3	VII	883413	883836	9.09886	29.7981	25.3612
YDR050C	NA	IV	555911	556494	8.98346	14.5191	11.2092
YDR133C	NA	IV	720865	721527	8.8571	14.222	10.9271
YDR382W	RPP2B	IV	1239420	1239804	8.8571	14.222	10.9271
YFR053C	NA	VI	254454	254935	8.8571	14.222	10.9271
YDL081C	RPP1A	IV	309781	310177	8.77352	14.639	11.3189
YHR174W	ENO2	VIII	451310	452427	8.77063	21.388	17.6364
YLR249W	YEF3	XII	636752	637946	8.51157	13.493	10.2349
YIL148W	RPL40A	IX	69149	69598	8.49313	14.1397	10.8521
YJL052W	TDH1	X	338209	338912	8.48416	13.569	10.3051
YGL076C	RPL7A	VII	365924	366013	8.47412	13.5022	10.2438
YLR048W	RPS0B	XII	243132	243404	8.47412	13.5022	10.2438
YMR186W	HSC82	XIII	632330	632994	8.25673	13.3975	10.1446
YLR109W	AHP1	XII	368652	369130	8.22186	12.9166	9.69602
YGR192C	TDH3	VII	882874	883341	8.2083	22.8883	19.0453
YMR230W	RPS10B	XIII	732209	733267	8.20515	14.7218	11.3966
YBR011C	IPP1	II	257084	257422	8.18862	13.3127	10.068
YLR167W	RPS31	XII	498894	499302	8.18862	13.3127	10.068
YDL229W	SSB1	IV	44049	44559	8.11901	12.6918	9.48082
YHR011W	NA	VIII	127136	127449	8.11901	12.6918	9.48082
YHR203C	RPS4B	VIII	504984	505096	8.11901	12.6918	9.48082
YGL009C	NA	VII	479400	479808	7.86066	12.2335	9.05148
YBL092W	RPL32	II	45977	46488	7.83153	12.1798	9.00021
YNL209W	SSB2	XIV	252274	252541	7.83153	12.1798	9.00021
YPR044C	NA	XVI	654576	654807	7.77817	12.1141	8.94189
YDR077W	NA	IV	600766	602130	7.70178	14.9804	11.6472
YOR293C-A	NA	XV	867584	867856	7.64382	12.388	9.19636
YER177W	BMH1	V	545599	546471	7.60139	11.6244	8.47994
YLR432W	NA	XII	1002608	1002805	7.50805	11.9533	8.79166
YGR254W	ENO1	VII	1000900	1001619	7.41875	12.0276	8.86053
YIL018W	RPL2B	IX	317175	317381	7.38092	11.1993	8.07514
YLL044W	NA	XII	47760	48646	7.38092	11.1993	8.07514
YOL109W	NA	XV	110502	110613	7.35204	11.1367	8.02644
YJR104C	SOD1	X	622507	623044	7.28862	11.0277	7.92244
YLR340W	RPP0	XII	805836	806832	7.17891	10.8253	7.73396
YFL039C	ACT1	VI	53193	54242	7.1706	10.8101	7.72485
YFR052C-A	NA	VI	253365	254407	7.06863	10.7377	7.65966
YLR287C	NA	XII	712425	712724	7.0002	11.4222	8.28623
YBR286W	APE3	II	774686	775552	6.96237	11.2767	8.14686
YJR045C	SSC1	X	521183	521728	6.93337	10.4072	7.35113
YML024W	RPS17A	XIII	226295	226745	6.90268	11.0563	7.94953
YAL005C	SSA1	I	141138	141480	6.87611	10.5114	7.44883
YDR461W	NA	IV	1385163	1385431	6.7945	10.6819	7.60696
YOR073W	SGO1	XV	464684	464815	6.7945	10.6819	7.60696
YJR121W	NA	X	647424	647715	6.74369	10.5158	7.45202
YMR307W	GAS1	XIII	886920	887537	6.74369	10.5158	7.45202
YNL145W	NA	XIV	352378	352640	6.7016	10.3824	7.32664
YPR036W-A	NA	XVI	645887	646324	6.69059	11.2094	8.08354
YLL026W	NA	XII	88579	89188	6.681	9.79386	6.77192
YER067W	NA	V	291921	292597	6.64283	9.74789	6.72701
YGL253W	HXK2	VII	25129	25316	6.64283	9.74789	6.72701
YGR214W	RPS0A	VII	921213	921534	6.64283	9.74789	6.72701
YIL133C	RPL16A	IX	98799	99004	6.64283	9.74789	6.72701
YLR048W	RPS0B	XII	242747	243067	6.64283	9.74789	6.72701
YLR350W	NA	XII	829110	829325	6.64283	9.74789	6.72701
YOL040C	RPS15	XV	253140	253606	6.61327	11.4658	8.32803
YGL244W	RTF1	VII	40337	40644	6.60539	10.0905	7.052
YNL055C	POR1	XIV	518326	518885	6.57446	9.75938	6.73824
YDL082W	RPL13A	IV	308842	309018	6.53834	9.89668	6.86724
YKL180W	RPL17A	XI	109932	110208	6.53834	9.89668	6.86724
YCL043C	PDI1	III	49600	50068	6.52628	9.50818	6.52734
YLR062C	NA	XII	263629	264011	6.52628	9.50818	6.52734
YMR242C	RPL20A	XIII	753220	753513	6.52628	9.50818	6.52734
YBR196C	PGI1	II	612710	613961	6.51873	9.49443	6.52167
YLR249W	YEF3	XII	637988	638236	6.46638	9.39947	6.43055
YML063W	RPS1B	XIII	146470	147249	6.44041	9.32151	6.35885
YJL051W	NA	X	338962	339290	6.43392	9.52127	6.53645
YLR149C-A	NA	XII	440427	441056	6.43392	9.52127	6.53645
YOR006C	NA	XV	338801	339317	6.40825	9.54018	6.55208
YOR311C	DGK1	XV	900243	900350	6.40825	9.54018	6.55208
YPR102C	RPL11A	XVI	731577	731763	6.40825	9.54018	6.55208
YBL027W	RPL19B	II	168808	169258	6.34512	9.37545	6.40931
YLR390W-A	CCW14	XII	903722	904087	6.28323	9.21861	6.26172
YBR011C	IPP1	II	257618	257816	6.27316	8.98575	6.0499
YLR250W	NA	XII	638525	639204	6.17134	9.08392	6.13556
YDL130W	RPP1B	IV	229827	230034	6.13851	9.72542	6.71588
YKR094C	RPL40B	XI	618678	618767	6.12517	9.67302	6.67194
YDL061C	RPS29B	IV	340458	340539	6.09207	9.54599	6.55687
YGL245W	GUS1	VII	39700	40236	6.09207	9.54599	6.55687
YPR036W	VMA13	XVI	642825	643392	6.06321	8.58212	5.6676
YFR031C-A	RPL2A	VI	220735	220922	6.04728	8.65731	5.74001
YBR189W	RPS9B	II	604472	604576	6.01406	9.2619	6.30263
YOL086C	ADH1	XV	159726	160269	6.01075	11.6158	8.47224
YEL060C	PRB1	V	41098	41636	5.99104	8.53097	5.61937
YNL302C	RPS19B	XIV	62867	62969	5.95057	9.0446	6.1018
YDR341C	YDR341C	IV	1154090	1154332	5.94519	9.02671	6.0852
YFR053C	NA	VI	254985	255144	5.94519	9.02671	6.0852
YOR020C	HSP10	XV	370548	370864	5.94519	9.02671	6.0852
YPR028W	YOP1	XVI	623846	624280	5.94519	9.02671	6.0852
YML124C	NA	XIII	23960	24121	5.93583	8.40939	5.51112
YGR254W	ENO1	VII	1001846	1002370	5.91474	8.30695	5.44477
YBR048W	RPS11B	II	332809	332907	5.90474	8.34192	5.44909
YDR025W	RPS11A	IV	491496	491610	5.90474	8.34192	5.44909
YDR224C	HTB1	IV	914403	914728	5.90474	8.34192	5.44909
YFL031W	HAC1	VI	75130	75949	5.90474	8.34192	5.44909
YGL102C	NA	VII	311499	311960	5.90474	8.34192	5.44909
YGL103W	RPL28	VII	310963	311053	5.90474	8.34192	5.44909
YGR034W	RPL26B	VII	555799	555883	5.90474	8.34192	5.44909
YPL004C	NA	XVI	550568	551344	5.90474	8.34192	5.44909
YPL142C	NA	XVI	282665	282960	5.90474	8.34192	5.44909
YGL244W	RTF1	VII	40774	41127	5.90073	8.88175	5.94967
YGR254W	ENO1	VII	1001656	1001781	5.89798	8.41067	5.51226
YJL141C	NA	X	149836	149938	5.88163	8.29224	5.43223
YCL039W	GID7	III	51429	52205	5.87365	8.23213	5.37529
YCL040W	GLK1	III	50799	51384	5.87365	8.23213	5.37529
YGL037C	NA	VII	427245	428013	5.87365	8.23213	5.37529
YGL105W	NA	VII	307833	308123	5.87365	8.23213	5.37529
YHR203C	RPS4B	VIII	505455	505556	5.87365	8.23213	5.37529
YKL056C	TMA19	XI	334238	334948	5.87365	8.23213	5.37529
YKL180W	RPL17A	XI	109245	109574	5.87365	8.23213	5.37529
YLR286W-A	NA	XII	708484	710309	5.87365	8.23213	5.37529
YNL209W	SSB2	XIV	252022	252236	5.87365	8.23213	5.37529
YPL241C	NA	XVI	96973	97587	5.87365	8.23213	5.37529
YGL031C	RPL24A	VII	437525	437940	5.87001	8.78442	5.85964
YLR058C	SHM2	XII	258430	259010	5.86686	8.21981	5.37452
YGR279C	NA	VII	1049245	1050049	5.84902	8.3285	5.44909
YER072W	VTC1	V	302799	303099	5.8155	8.61707	5.70202
YDL084W	NA	IV	306208	306339	5.8095	8.59906	5.68431
YGL147C	RPL9A	VII	227759	228330	5.79159	8.54569	5.63359
YGL253W	HXK2	VII	23924	25053	5.77615	8.07008	5.23798
YDR524W-C	YDR524W-C	IV	1489316	1489823	5.7595	10.4123	7.35432
YLR043C	TRX1	XII	231695	232032	5.74524	8.00634	5.18351
YER150W	NA	V	468348	468855	5.72481	7.96455	5.14391
YOR122C	PFY1	XV	552818	552907	5.72105	8.3416	5.44909
YOR298C-A	MBF1	XV	877174	877391	5.72105	8.3416	5.44909
YPR043W	RPL43A	XVI	654154	654234	5.72105	8.3416	5.44909
YDR276C	PMP3	IV	1013288	1013474	5.66356	8.18193	5.33959
YGL135W	RPL1B	VII	254580	254692	5.66356	8.18193	5.33959
YMR242C	RPL20A	XIII	753559	753742	5.66356	8.18193	5.33959
YNL135C	FPR1	XIV	371771	372221	5.66356	8.18193	5.33959
YIL052C	RPL34B	IX	256167	256515	5.624	8.07524	5.24306
YFR043C	NA	VI	240329	240460	5.60722	8.0307	5.20344
YOR369C	RPS12	XV	1028085	1028685	5.60722	8.0307	5.20344
YDL127W	PCL2	IV	236114	236259	5.49783	7.75036	4.93994
YLR048W	RPS0B	XII	242200	242347	5.49783	7.75036	4.93994
YDL184C	RPL41A	IV	130181	130490	5.44472	7.61992	4.8211
YDR171W	NA	IV	807129	807675	5.42745	7.45081	4.6632
YGL123C-A	NA	VII	278019	278403	5.42745	7.45081	4.6632
YJR009C	TDH2	X	454301	454710	5.39125	8.73987	5.81946
YMR260C	NA	XIII	789385	789570	5.34305	8.3646	5.47076
YLR075W	RPL10	XII	282914	283515	5.32808	7.72469	4.91828
YBR191W-A	NA	II	606821	607177	5.26411	7.17662	4.42415
YNL178W	RPS3	XIV	302660	302841	5.26411	7.17662	4.42415
YNL178W	RPS3	XIV	302902	303421	5.26411	7.17662	4.42415
YNR001C	CIT1	XIV	629666	630111	5.24445	7.95951	5.13966
YMR204C	NA	XIII	671814	672477	5.24216	7.15127	4.4074
YKR094C	RPL40B	XI	617953	618369	5.23309	7.91589	5.09756
YDR129C	SAC6	IV	713499	713637	5.22177	7.87301	5.05714
YBL092W	RPL32	II	45625	45702	5.22102	7.00134	4.27385
YBR287W	YBR287W	II	775637	776165	5.22102	7.00134	4.27385
YDL055C	PSA1	IV	355874	356897	5.22102	7.00134	4.27385
YER166W	NA	V	511482	511888	5.22102	7.00134	4.27385
YHR193C	NA	VIII	487717	488066	5.22102	7.00134	4.27385
YJL158C	CIS3	X	122843	122985	5.22102	7.00134	4.27385
YJL190C	RPS22A	X	74838	75174	5.22102	7.00134	4.27385
YLR258W	NA	XII	662528	662815	5.22102	7.00134	4.27385
YPL106C	SSE1	XVI	351062	351780	5.22102	7.00134	4.27385
YOL086W-A	NA	XV	159541	159678	5.19431	8.74302	5.82246
YBR118W	TEF2	II	478424	478546	5.19425	8.09842	5.26485
YER009W	NA	V	172090	172335	5.19371	7.76894	4.95685
YHR175W	NA	VIII	452515	452627	5.18936	10.1025	7.06334
YBR149W	NA	II	539990	540209	5.16664	6.98667	4.27385
YDL061C	RPS29B	IV	340616	340815	5.16664	6.98667	4.27385
YDL160C-A	NA	IV	170487	170716	5.16664	6.98667	4.27385
YDR013W	PSF1	IV	472612	472788	5.16664	6.98667	4.27385
YJL034W	KAR2	X	381349	381952	5.16664	6.98667	4.27385
YML121W	NA	XIII	27584	27668	5.16664	6.98667	4.27385
YOR230W	NA	XV	770791	771359	5.16664	6.98667	4.27385
YHL034C	SBP1	VIII	33589	33769	5.14643	6.94342	4.25123
YJR145C	RPS4A	X	702993	703079	5.14643	6.94342	4.25123
YPR154W	PIN3	XVI	834830	835074	5.14643	6.94342	4.25123
YDL083C	RPS16B	IV	307701	307807	5.10049	7.44451	4.65775
YBR101C	NA	II	443850	444158	5.09588	7.42922	4.64361
YBR109C	CMD1	II	457885	458389	5.09588	7.42922	4.64361
YBR139W	NA	II	515657	515806	5.09588	7.42922	4.64361
YLR299C-A	NA	XII	727478	727578	5.09588	7.42922	4.64361
YML057W	CMP2	XIII	160129	160268	5.09588	7.42922	4.64361
YPR035W	NA	XVI	642370	642591	5.09133	6.77043	4.09367
YJR044C	NA	X	519503	520024	5.05413	6.75006	4.07404
YPR073C	NA	XVI	693158	693532	5.05413	6.75006	4.07404
YDR159W	SAC3	IV	771214	771395	5.0472	7.27179	4.51051
YGR085C	RPL11B	VII	648771	648925	5.03668	7.23865	4.48087
YLL018C	DPS1	XII	111397	111594	5.03668	7.23865	4.48087
YGL030W	RPL30	VII	439323	439712	5.03143	7.22224	4.46718
YIL018W	RPL2B	IX	316752	316832	5.02097	7.18975	4.43636
YMR116C	ASC1	XIII	500138	500705	5.00921	6.65824	3.9913
YLL025W	NA	XII	95658	95860	5.00616	7.79337	4.98051
YBR220C	NA	II	665163	665317	5.00537	7.14181	4.39911
YGR034W	RPL26B	VII	556362	556588	5.00537	7.14181	4.39911
YHL022C	NA	VIII	64617	64878	5.00537	7.14181	4.39911
YOR096W	RPS7A	XV	505773	505993	5.00537	7.14181	4.39911
YGL032C	AGA2	VII	436556	436885	4.99502	7.11036	4.37233
YBR195C	MSI1	II	612247	612649	4.96508	6.56938	3.9117
YGL123W	RPS2	VII	277538	277906	4.95995	7.42183	4.64361
YPR160W	NA	XVI	861168	861763	4.95913	7.00336	4.27564
YER120W	NA	V	401111	401312	4.95404	6.98845	4.27385
YPL160W	CDC60	XVI	249011	249174	4.95404	6.98845	4.27385
YDR154C	NA	IV	768664	769013	4.90643	7.05834	4.32351
YCR031C	RPS14A	III	178151	178232	4.90376	6.84411	4.15864
YDL185W	VMA1	IV	126688	126961	4.90376	6.84411	4.15864
YJR121W	NA	X	647772	647958	4.90376	6.84411	4.15864
YKL080W	VMA5	XI	284384	284567	4.90376	6.84411	4.15864
YLR441C	RPS1A	XII	1018305	1018707	4.90376	6.84411	4.15864
YPL163C	NA	XVI	242488	242633	4.90376	6.84411	4.15864
YDL127W	PCL2	IV	236603	236774	4.87912	6.39988	3.75373
YBR011C	IPP1	II	257866	257992	4.86648	6.37534	3.73191
YDL195W	SEC31	IV	107425	107599	4.85936	6.72112	4.04785
YGR282C	NA	VII	1058064	1058379	4.85448	6.70783	4.03466
YJL139C	NA	X	153411	153536	4.85448	6.70783	4.03466
YNL031C	NA	XIV	575386	575660	4.85448	6.70783	4.03466
YOL121C	RPS19A	XV	93464	93734	4.84371	6.70669	4.03466
YBR084C-A	RPL19A	II	414069	414260	4.80619	6.57877	3.91625
YBR181C	RPS6B	II	592703	592787	4.80619	6.57877	3.91625
YLR448W	RPL6B	XII	1029327	1029713	4.80619	6.57877	3.91625
YOL127W	RPL25	XV	80336	80417	4.80619	6.57877	3.91625
YBR121C	GRS1	II	482936	483269	4.79188	6.54136	3.88537
YPR145W	NA	XVI	823055	823231	4.79188	6.54136	3.88537
YJL079C	NA	X	290539	290659	4.77767	6.50451	3.8497
YDL075W	RPL31A	IV	322209	322365	4.76919	6.37324	3.73011
YHR021C	RPS27B	VIII	147907	148085	4.76919	6.37324	3.73011
YER131W	RPS26B	V	423951	424293	4.75562	6.16394	3.53825
YML125C	PGA3	XIII	21366	21521	4.74949	6.43246	3.78365
YMR205C	NA	XIII	672665	673455	4.71242	6.33962	3.70091
YKR042W	NA	XI	519317	520561	4.67921	6.06982	3.45242
YNL070W	TOM7	XIV	493893	494379	4.67921	6.06982	3.45242
YNL208W	NA	XIV	253039	253461	4.67921	6.06982	3.45242
YBL072C	RPS8A	II	88934	89132	4.6669	6.22839	3.59791
YER104W	NA	V	366210	366398	4.6669	6.22839	3.59791
YHL015W	RPS20	VIII	75786	75969	4.6669	6.22839	3.59791
YKL036C	NA	XI	370384	370700	4.6669	6.22839	3.59791
YPR132W	RPS23B	XVI	795402	795519	4.6669	6.22839	3.59791
YDL228C	NA	IV	45206	45486	4.63821	5.947	3.34761
YBR067C	NA	II	373926	374054	4.62225	6.12208	3.49815
YLL024C	SSA2	XII	97055	97507	4.59254	8.00927	5.18536
YDL124W	NA	IV	240223	241095	4.57844	6.02031	3.41412
YLR293C	GSP1	XII	720752	721442	4.57844	6.02031	3.41412
YBR048W	RPS11B	II	333390	333787	4.56839	5.82102	3.2462
YBR078W	NA	II	394085	394335	4.56839	5.82102	3.2462
YDL184C	RPL41A	IV	129758	129975	4.56839	5.82102	3.2462
YJL177W	RPL17B	X	90747	90870	4.56839	5.82102	3.2462
YNL160W	NA	XIV	337369	337682	4.56839	5.82102	3.2462
YPL143W	RPL33A	XVI	282108	282199	4.56839	5.82102	3.2462
YKR069W	MET1	XI	572388	572583	4.55326	7.15598	4.41134
YKL182W	NA	XI	100156	101347	4.55256	5.96127	3.36146
YLR029C	RPL15A	XII	202357	202595	4.54662	6.49041	3.83607
YBR120C	NA	II	481539	481753	4.53972	5.93229	3.33515
YCL043C	PDI1	III	50133	50259	4.53546	5.92271	3.32702
YJR045C	SSC1	X	520686	520932	4.53546	5.92271	3.32702
YOR248W	YOR248W	XV	797857	798020	4.53546	5.92271	3.32702
YMR205C	NA	XIII	674184	674820	4.49328	5.82896	3.25347
YPL010W	NA	XVI	535154	535248	4.49229	6.85429	4.16769
YJL159W	HSP150	X	120407	121001	4.46039	6.10661	3.48515
YDR252W	NA	IV	962856	962982	4.45747	6.6965	4.02771
YIL002W-A	NA	IX	350290	350417	4.44762	6.65353	3.98812
YOR310C	NOP58	XV	897806	897898	4.44762	6.65353	3.98812
YPR191W	QCR2	XVI	920110	920328	4.44762	6.65353	3.98812
YBL076C	ILS1	II	83654	83870	4.42855	5.68877	3.14238
YBR010W	HHT1	II	256323	256419	4.42855	5.68877	3.14238
YBR031W	RPL4A	II	300150	300281	4.42855	5.68877	3.14238
YBR067C	NA	II	373662	373831	4.42855	5.68877	3.14238
YBR084C-A	RPL19A	II	414332	414752	4.42855	5.68877	3.14238
YBR214W	NA	II	651341	651478	4.42855	5.68877	3.14238
YDL126C	NA	IV	237823	238264	4.42855	5.68877	3.14238
YDR033W	NA	IV	508944	509236	4.42855	5.68877	3.14238
YDR037W	KRS1	IV	526003	526302	4.42855	5.68877	3.14238
YDR276C	PMP3	IV	1013518	1013679	4.42855	5.68877	3.14238
YDR450W	RPS18A	IV	1360388	1360829	4.42855	5.68877	3.14238
YER025W	GCD11	V	205354	205543	4.42855	5.68877	3.14238
YGR124W	NA	VII	739929	740069	4.42855	5.68877	3.14238
YGR282C	NA	VII	1058451	1058745	4.42855	5.68877	3.14238
YIL051C	MMF1	IX	257923	258309	4.42855	5.68877	3.14238
YIL148W	RPL40A	IX	68694	68782	4.42855	5.68877	3.14238
YNR015W	SMM1	XIV	654979	655092	4.42855	5.68877	3.14238
YOL030W	NA	XV	268339	268541	4.42855	5.68877	3.14238
YOR096W	RPS7A	XV	506339	506823	4.42855	5.68877	3.14238
YPL230W	USV1	XVI	113698	114373	4.42855	5.68877	3.14238
YPR160C-A	NA	XVI	862505	862816	4.42855	5.68877	3.14238
YDR377W	NA	IV	1228885	1229090	4.42806	6.57016	3.91231
YOL120C	RPL18A	XV	94302	94410	4.41349	6.50975	3.85453
YJR045C	SSC1	X	521001	521122	4.41122	5.65194	3.13004
YOR332W	NA	XV	943584	943833	4.41122	5.65194	3.13004
YMR081C	ISF1	XIII	430519	430804	4.40384	6.47043	3.81863
YBR215W	NA	II	652298	652503	4.39903	6.45105	3.80147
YKL006W	RPL14A	XI	432387	432600	4.39903	6.45105	3.80147
YDR484W	VPS52	IV	1421933	1422427	4.39422	6.43184	3.78365
YNL200C	NA	XIV	264253	264388	4.39422	6.43184	3.78365
YKR057W	RPS21A	XI	551621	551734	4.38465	6.39396	3.74913
YPR031W	NA	XVI	629659	629788	4.36091	6.30219	3.66719
YER121W	NA	V	403270	403406	4.35148	6.26658	3.63305
YGR174C	NA	VII	846241	846360	4.35148	6.26658	3.63305
YGR279C	NA	VII	1048680	1049008	4.35148	6.26658	3.63305
YDR345C	NA	IV	1163642	1163967	4.33211	5.48734	2.98536
YNL190W	NA	XIV	282307	282597	4.33211	5.48734	2.98536
YER009W	NA	V	172402	172511	4.32344	6.16333	3.53819
YKR001C	VPS1	XI	441651	441806	4.30495	6.09725	3.47716
YML073C	RPL6A	XIII	123299	123718	4.30035	6.08106	3.46283
YBR126W-B	NA	II	491279	491590	4.29361	5.4092	2.91643
YPL225W	NA	XVI	126603	126735	4.2775	6.00196	3.39834
YCR024C-B	NA	III	162651	163204	4.27296	5.9865	3.385
YNL055C	POR1	XIV	518066	518287	4.27255	5.30842	2.82786
YJL124C	LSM1	X	187109	187243	4.26843	5.97115	3.37108
YDR129C	SAC6	IV	714485	714607	4.2594	5.94081	3.34259
YMR105C	PGM2	XIII	476526	476977	4.2594	5.94081	3.34259
YBL057C	NA	II	113325	113436	4.24656	5.89821	3.3045
YBR249C	NA	II	717762	718107	4.24656	5.89821	3.3045
YCR031C	RPS14A	III	177708	177905	4.24656	5.89821	3.3045
YDL046W	NA	IV	371236	371328	4.24656	5.89821	3.3045
YDL133C-A	RPL41B	IV	221637	221913	4.24656	5.89821	3.3045
YDR023W	SES1	IV	489806	489961	4.24656	5.89821	3.3045
YDR483W	KRE2	IV	1421147	1421319	4.24656	5.89821	3.3045
YDR483W	KRE2	IV	1421376	1421546	4.24656	5.89821	3.3045
YER166W	NA	V	512029	512168	4.24656	5.89821	3.3045
YLR192C	NA	XII	539018	539211	4.24656	5.89821	3.3045
YLR198C	NA	XII	547426	547645	4.24656	5.89821	3.3045
YLR215C	NA	XII	572084	572326	4.24656	5.89821	3.3045
YML004C	NA	XIII	262365	262547	4.24656	5.89821	3.3045
YML073C	RPL6A	XIII	124107	124187	4.24656	5.89821	3.3045
YMR203W	TOM40	XIII	668451	668574	4.24656	5.89821	3.3045
YNL027W	CRZ1	XIV	580386	580506	4.24656	5.89821	3.3045
YNL121C	TOM70	XIV	400149	400574	4.24656	5.89821	3.3045
YNL239W	LAP3	XIV	200548	200663	4.24656	5.89821	3.3045
YOR198C	NA	XV	719892	720149	4.24656	5.89821	3.3045
YPR169W-A	NA	XVI	883214	883308	4.24656	5.89821	3.3045
YGR180C	RNR4	VII	856252	856511	4.24145	5.88142	3.30157
YMR007W	NA	XIII	280710	280817	4.24145	5.88142	3.30157
YJL159W	HSP150	X	121457	121680	4.23928	5.36239	2.87383
YLR185W	RPL37A	XII	522657	522736	4.23928	5.36239	2.87383
YML129C	NA	XIII	15033	15310	4.23253	5.85237	3.27456
YBL030C	PET9	II	163632	163957	4.22809	5.83799	3.26156
YDL191W	RPL35A	IV	118158	118263	4.21481	5.79546	3.23468
YGL245W	GUS1	VII	39144	39455	4.21481	5.79546	3.23468
YGR094W	NA	VII	673931	674012	4.21481	5.79546	3.23468
YGR234W	YHB1	VII	959901	960000	4.21481	5.79546	3.23468
YML128C	NA	XIII	15953	16078	4.21481	5.79546	3.23468
YNL015W	PBI2	XIV	605386	605708	4.21481	5.79546	3.23468
YNL103W-A	NA	XIV	426041	426205	4.21481	5.79546	3.23468
YMR298W	NA	XIII	863028	863380	4.19723	5.74011	3.18626
YAL046C	NA	I	57281	57396	4.19286	5.7265	3.17781
YHL021C	AIM17	VIII	65425	65903	4.17547	5.67296	3.14238
YBR078W	NA	II	395297	395740	4.17114	5.65979	3.13175
YGL234W	NA	VII	57508	57605	4.17114	5.65979	3.13175
YGR179C	NA	VII	855527	855650	4.17114	5.65979	3.13175
YGR185C	TYS1	VII	866849	866978	4.17114	5.65979	3.13175
YKL034W	NA	XI	371263	371457	4.17114	5.65979	3.13175
YLR350W	NA	XII	828687	828898	4.17114	5.65979	3.13175
YLR406C	RPL31B	XII	931084	931340	4.17114	5.65979	3.13175
YLR437C-A	NA	XII	1012599	1012729	4.17114	5.65979	3.13175
YNL096C	RPS7B	XIV	444195	444346	4.17114	5.65979	3.13175
YNL302C	RPS19B	XIV	62256	62366	4.17114	5.65979	3.13175
YPL154C	PEP4	XVI	260574	261013	4.17114	5.65979	3.13175
YIL138C	TPM2	IX	90269	90429	4.15822	5.6208	3.10248
YMR038C	CCS1	XIII	348002	348253	4.15822	5.6208	3.10248
YJL159W	HSP150	X	121136	121389	4.15459	6.3817	3.73789
YHR091C	MSR1	VIII	287268	287692	4.15392	5.60796	3.09066
YBL003C	HTA2	II	235418	235793	4.12837	5.53262	3.02326
YDL084W	NA	IV	305437	305664	4.12837	5.53262	3.02326
YDR064W	RPS13	IV	579451	579535	4.12837	5.53262	3.02326
YGL105W	NA	VII	308182	308509	4.12837	5.53262	3.02326
YGR285C	ZUO1	VII	1062979	1063166	4.12837	5.53262	3.02326
YJL136C	RPS21B	X	157187	157275	4.12837	5.53262	3.02326
YLR089C	NA	XII	318749	318953	4.12837	5.53262	3.02326
YMR143W	RPS16A	XIII	551906	552003	4.12837	5.53262	3.02326
YMR217W	NA	XIII	701886	702215	4.12837	5.53262	3.02326
YNR046W	NA	XIV	707772	707892	4.12837	5.53262	3.02326
YOR231W	MKK1	XV	771661	772226	4.12837	5.53262	3.02326
YER055C	NA	V	265466	265687	4.12414	5.52033	3.01725
YMR197C	NA	XIII	658021	658148	4.11992	5.50812	3.00539
YOR133W	NA	XV	575035	575147	4.11571	5.49598	2.9936
YER087C-B	SBH1	V	333173	333569	4.10312	5.45999	2.95992
YLR061W	RPL22A	XII	263164	263257	4.09894	5.44813	2.9485
YHR092C	HXT4	VIII	288622	288876	4.09478	5.43634	2.93802
YCL043C	PDI1	III	49262	49556	4.09431	5.01326	2.56493
YCL044C	NA	III	48869	49160	4.09431	5.01326	2.56493
YGR008C	NA	VII	507957	508432	4.09431	5.01326	2.56493
YGR239C	NA	VII	971573	971857	4.09431	5.01326	2.56493
YLR257W	NA	XII	659258	659361	4.09431	5.01326	2.56493
YPL047W	NA	XVI	465305	465618	4.09431	5.01326	2.56493
YPR149W	NCE102	XVI	829840	830729	4.09431	5.01326	2.56493
YGR215W	NA	VII	921625	921873	4.08646	5.41298	2.91643
YKL043W	NA	XI	356496	356616	4.08646	5.41298	2.91643
YMR083W	NA	XIII	434715	435182	4.08646	5.41298	2.91643
YPR114W	NA	XVI	753793	753915	4.08646	5.41298	2.91643
YPR160C-A	NA	XVI	863634	864064	4.08646	5.41298	2.91643
YPR160W-A	NA	XVI	861942	862120	4.08646	5.41298	2.91643
YKL148C	SDH1	XI	170547	170681	4.08232	5.40139	2.9119
YLR354C	NA	XII	836987	837402	4.07818	5.38987	2.90053
YGR027C	RPS25A	VII	534123	534467	4.06604	4.96723	2.53312
YLR342W-A	NA	XII	812912	813178	4.06583	5.35571	2.87185
YLR060W	FRS1	XII	261078	261209	4.05763	5.33326	2.85037
YLR342W-A	NA	XII	814993	815191	4.05763	5.33326	2.85037
YOR374W	ALD4	XV	1039807	1039932	4.05763	5.33326	2.85037
YBL100C	NA	II	37967	38181	4.0454	5.30004	2.81984
YCR021C	HSP30	III	156150	156431	4.0454	5.30004	2.81984
YDL081C	RPP1A	IV	309199	309382	4.0454	5.30004	2.81984
YDR033W	NA	IV	507939	508640	4.0454	5.30004	2.81984
YGL035C	MIG1	VII	432968	433118	4.0454	5.30004	2.81984
YMR105C	PGM2	XIII	477524	477618	4.0454	5.30004	2.81984
YOR041C	YOR041C	XV	409159	409255	4.0454	5.30004	2.81984
YBR009C	NA	II	255600	255710	4.03729	5.2782	2.80485
YER090W	NA	V	337906	338115	4.02518	5.24587	2.77459
YGR239C	NA	VII	970554	970802	4.02518	5.24587	2.77459
YPL060W	MFM1	XVI	433237	433906	4.01435	5.19534	2.72647
YBR125C	PTC4	II	488790	488925	4.00515	5.19313	2.72543
YHR019C	DED81	VIII	143069	143632	4.00515	5.19313	2.72543
YPR145W	NA	XVI	822578	822975	3.99324	5.16214	2.70188
YAL002W	VPS8	I	142930	143410	3.98272	4.8327	2.41545
YJL079C	NA	X	290191	290465	3.98139	5.13162	2.67309
YDR417C	NA	IV	1301884	1302058	3.9657	5.09165	2.6349
YER061C	NA	V	278998	279128	3.9657	5.09165	2.6349
YER165W	NA	V	510369	510591	3.9657	5.09165	2.6349
YHR087W	NA	VIII	280912	281288	3.9657	5.09165	2.6349
YKR043C	NA	XI	520610	520779	3.9657	5.09165	2.6349
YLR342W	FKS1	XII	811275	811476	3.9657	5.09165	2.6349
YML100W	NA	XIII	70596	70688	3.95477	4.78793	2.38163
YDR035W	NA	IV	522569	522803	3.9424	5.03315	2.58328
YGR240C	NA	VII	973469	973947	3.9424	5.03315	2.58328
YGR202C	PCT1	VII	904392	904515	3.9347	5.01403	2.5655
YHR143W	NA	VIII	385256	385487	3.93085	5.00454	2.56468
YGL009C	NA	VII	479871	480128	3.92722	4.74395	2.3424
YHR163W	NA	VIII	423337	423479	3.92702	4.9951	2.55625
YBR067C	NA	II	372274	372426	3.91577	4.69772	2.30738
YCL035C	NA	III	60766	61191	3.91577	4.69772	2.30738
YDR065W	NA	IV	580126	580429	3.91577	4.69772	2.30738
YDR418W	RPL12B	IV	1301613	1301837	3.91577	4.69772	2.30738
YGR239C	NA	VII	971043	971480	3.91577	4.69772	2.30738
YHR021C	RPS27B	VIII	148600	148689	3.91577	4.69772	2.30738
YJR121W	NA	X	648417	648677	3.91577	4.69772	2.30738
YLR058C	SHM2	XII	257979	258268	3.91577	4.69772	2.30738
YMR141W-A	NA	XIII	550571	550783	3.91577	4.69772	2.30738
YMR307C-A	NA	XIII	887607	888739	3.91577	4.69772	2.30738
YNL103W-A	NA	XIV	426349	426762	3.91577	4.69772	2.30738
YNL135C	FPR1	XIV	372690	372883	3.91577	4.69772	2.30738
YNL190W	NA	XIV	282671	282797	3.91577	4.69772	2.30738
YNL208W	NA	XIV	254423	254817	3.91577	4.69772	2.30738
YOR312C	RPL20B	XV	900560	900746	3.91577	4.69772	2.30738
YPL037C	NA	XVI	481624	481718	3.91577	4.69772	2.30738
YPL231W	NA	XVI	108856	109086	3.91577	4.69772	2.30738
YPL250C	NA	XVI	74494	74637	3.91577	4.69772	2.30738
YPR074C	NA	XVI	693913	694063	3.91577	4.69772	2.30738
YCL009C	NA	III	105134	105565	3.90417	4.93934	2.50637
YDL195W	SEC31	IV	108154	108258	3.88908	4.90303	2.47268
YFL037W	TUB2	VI	56402	56624	3.88908	4.90303	2.47268
YJL130C	NA	X	170185	170403	3.88908	4.90303	2.47268
YML074C	FPR3	XIII	120654	120760	3.88908	4.90303	2.47268
YNL007C	NA	XIV	619578	619685	3.88908	4.90303	2.47268
YBR127C	VMA2	II	492009	492351	3.87497	4.79664	2.38708
YEL034W	HYP2	V	85608	86058	3.87497	4.79664	2.38708
YIL053W	RHR2	IX	255099	255380	3.87497	4.79664	2.38708
YPL004C	NA	XVI	551508	551705	3.87497	4.79664	2.38708
YPL250W-A	NA	XVI	75602	75928	3.87497	4.79664	2.38708
YDR169C	NA	IV	792886	793085	3.85187	4.81508	2.40003
YGR124W	NA	VII	740984	741187	3.85187	4.81508	2.40003
YGR209C	TRX2	VII	913176	913269	3.85187	4.81508	2.40003
YOR121C	NA	XV	552155	552494	3.85187	4.81508	2.40003
YBR118W	TEF2	II	477592	477734	3.85089	5.15361	2.69415
YPL231W	NA	XVI	108632	108719	3.84452	4.79795	2.38794
YGL087C	NA	VII	346834	346926	3.83353	4.77254	2.36697
YPL231W	NA	XVI	110478	110712	3.82262	4.74745	2.34517
YHR007C-A	NA	VIII	122717	122833	3.81537	4.7309	2.33498
YLR178C	TFS1	XII	513611	513809	3.81537	4.7309	2.33498
YMR122W-A	NA	XIII	511411	511585	3.81537	4.7309	2.33498
YGR204C-A	NA	VII	907468	907745	3.78855	4.47623	2.12795
YKL182W	NA	XI	102497	102644	3.7831	4.65811	2.28566
YDR386W	MUS81	IV	1245725	1245899	3.77955	4.65019	2.27936
YLR438C-A	LSM3	XII	1013884	1013967	3.77955	4.65019	2.27936
YOL039W	RPP2A	XV	254271	254450	3.77955	4.65019	2.27936
YKL182W	NA	XI	101508	101626	3.77601	4.6423	2.27516
YER074W	RPS24A	V	306309	306387	3.7444	4.5727	2.21261
YJL158C	CIS3	X	121721	121996	3.7444	4.5727	2.21261
YJR009C	TDH2	X	453623	453976	3.72673	5.17844	2.71678
YML099W-A	YML099W-A	XIII	73575	73718	3.72018	4.52024	2.165
YNL008C	NA	XIV	618457	618964	3.70989	4.49818	2.1445
YBL002W	NA	II	236481	236643	3.70937	4.40152	2.11226
YOL109W	NA	XV	110263	110443	3.70937	4.40152	2.11226
YPL106C	SSE1	XVI	351817	352298	3.70937	4.40152	2.11226
YPL220W	RPL1A	XVI	135786	135998	3.70937	4.40152	2.11226
YPL240C	HSP82	XVI	97853	98462	3.70937	4.40152	2.11226
YPR080W	TEF1	XVI	701922	702064	3.69547	4.37996	2.09738
YBR072W	NA	II	381942	382337	3.69046	4.45686	2.11226
YDL066W	NA	IV	335778	336080	3.69046	4.45686	2.11226
YDL130W	RPP1B	IV	230290	230625	3.69046	4.45686	2.11226
YDL136W	RPL35B	IV	217573	217656	3.69046	4.45686	2.11226
YDR032C	NA	IV	503953	504307	3.69046	4.45686	2.11226
YDR037W	KRS1	IV	525469	525724	3.69046	4.45686	2.11226
YDR037W	KRS1	IV	526769	526965	3.69046	4.45686	2.11226
YDR158W	NA	IV	770327	770482	3.69046	4.45686	2.11226
YDR158W	NA	IV	770862	771088	3.69046	4.45686	2.11226
YDR226W	ADK1	IV	916878	917160	3.69046	4.45686	2.11226
YDR500C	RPL37B	IV	1450779	1450850	3.69046	4.45686	2.11226
YEL011W	GLC3	V	134227	134361	3.69046	4.45686	2.11226
YEL053W-A	NA	V	52772	53231	3.69046	4.45686	2.11226
YGR240C	NA	VII	973325	973421	3.69046	4.45686	2.11226
YHL034C	SBP1	VIII	33807	34184	3.69046	4.45686	2.11226
YHL034W-A	NA	VIII	33051	33367	3.69046	4.45686	2.11226
YIL136W	NA	IX	93594	93837	3.69046	4.45686	2.11226
YJR037W	NA	X	502538	502610	3.69046	4.45686	2.11226
YKL066W	NA	XI	315154	315384	3.69046	4.45686	2.11226
YKL182W	NA	XI	103718	103851	3.69046	4.45686	2.11226
YLR186W	EMG1	XII	523264	523361	3.69046	4.45686	2.11226
YLR285C-A	NA	XII	708342	708439	3.69046	4.45686	2.11226
YLR287C-A	RPS30A	XII	713093	713180	3.69046	4.45686	2.11226
YLR304C	ACO1	XII	737330	737437	3.69046	4.45686	2.11226
YML074C	FPR3	XIII	120993	121376	3.69046	4.45686	2.11226
YMR120C	NA	XIII	508118	508540	3.69046	4.45686	2.11226
YMR242W-A	NA	XIII	754145	754333	3.69046	4.45686	2.11226
YNL016W	PUB1	XIV	603828	604058	3.69046	4.45686	2.11226
YNL097W-A	NA	XIV	441778	441973	3.69046	4.45686	2.11226
YNL106C	INP52	XIV	425183	425555	3.69046	4.45686	2.11226
YNR016C	ACC1	XIV	658685	658759	3.69046	4.45686	2.11226
YOL029C	NA	XV	269434	269557	3.69046	4.45686	2.11226
YOL092W	NA	XV	144454	144576	3.69046	4.45686	2.11226
YOR007C	NA	XV	339356	339445	3.69046	4.45686	2.11226
YOR122C	PFY1	XV	552553	552658	3.69046	4.45686	2.11226
YPL037C	NA	XVI	481838	481943	3.69046	4.45686	2.11226
YPL048W	CAM1	XVI	464998	465257	3.69046	4.45686	2.11226
YPL231W	NA	XVI	111068	111425	3.69046	4.45686	2.11226
YPR165W	NA	XVI	875674	876064	3.69046	4.45686	2.11226
YDR385W	NA	IV	1243640	1243731	3.67602	4.42644	2.11226
YDR471W	RPL27B	IV	1401766	1401849	3.67602	4.42644	2.11226
YER043C	NA	V	236311	236433	3.67602	4.42644	2.11226
YJR045C	SSC1	X	520394	520649	3.67602	4.42644	2.11226
YGL142C	NA	VII	237219	237319	3.67168	5.60548	3.0887
YLR082C	NA	XII	294465	294659	3.65087	5.491	2.98893
YDL185C-A	NA	IV	128325	128398	3.64276	4.35728	2.08232
YAL004W	NA	I	140135	140216	3.62862	4.42026	2.11226
YDL029W	ARP2	IV	399606	400127	3.62212	5.34285	2.85919
YDR074W	TPS2	IV	594418	594587	3.6183	4.19058	1.94237
YKL016C	NA	XI	407731	407951	3.61806	5.32272	2.84134
YNL121C	TOM70	XIV	399900	400034	3.61806	5.32272	2.84134
YPL116W	NA	XVI	331307	331445	3.614	5.30284	2.82238
YAL012W	CYS3	I	130750	131052	3.61009	4.29053	2.02537
YER043C	NA	V	236530	236775	3.61009	4.29053	2.02537
YHR182C-A	NA	VIII	471337	471426	3.61009	4.29053	2.02537
YNL131W	TOM22	XIV	378729	378804	3.59785	5.22558	2.75536
YLR395C	NA	XII	909721	909795	3.58983	5.18826	2.72543
YGL008C	PMA1	VII	482369	482870	3.56831	4.3286	2.0601
YKL164C	PIR1	XI	142347	142658	3.56831	4.3286	2.0601
YML028W	TSA1	XIII	220123	220835	3.56831	4.3286	2.0601
YPL061W	ALD6	XVI	432553	433141	3.56831	4.3286	2.0601
YBR056W	NA	II	349223	349348	3.5581	5.04685	2.59577
YBR151W	NA	II	545169	545326	3.5581	5.04685	2.59577
YER124C	NA	V	409007	409093	3.5581	5.04685	2.59577
YIL004C	BET1	IX	347561	347694	3.5581	5.04685	2.59577
YNL183C	NA	XIV	295375	295619	3.5581	5.04685	2.59577
YPL010W	NA	XVI	535334	535523	3.5581	5.04685	2.59577
YOR142W	NA	XV	592963	593350	3.55589	4.18216	1.93465
YBR157C	NA	II	553831	553963	3.55026	5.0133	2.56493
YKR016W	FCJ1	XI	470855	470980	3.55026	5.0133	2.56493
YOL099C	NA	XV	133375	133497	3.55026	5.0133	2.56493
YGR085C	RPL11B	VII	649519	649652	3.54649	4.16367	1.91797
YNL031C	NA	XIV	575857	576074	3.54649	4.16367	1.91797
YDR086C	NA	IV	617083	617175	3.54635	4.99679	2.55745
YOR197W	MCA1	XV	717974	718149	3.53855	4.96424	2.53016
YDR018C	NA	IV	484115	484252	3.53467	4.9482	2.51448
YOR335C	ALA1	XV	948986	949136	3.5308	4.93232	2.50025
YEL002C	NA	V	149867	150006	3.52693	4.91659	2.48545
YOR267C	NA	XV	824581	824854	3.52693	4.91659	2.48545
YLR034C	NA	XII	210432	210543	3.52307	4.90101	2.47268
YBR139W	NA	II	515933	516050	3.51922	4.88557	2.46072
YBR245C	ISW1	II	710752	710881	3.51922	4.88557	2.46072
YCR021C	HSP30	III	156896	157182	3.51922	4.88557	2.46072
YER005W	YND1	V	160505	160621	3.51922	4.88557	2.46072
YGL167C	PMR1	VII	189327	189401	3.51922	4.88557	2.46072
YGL227W	VID30	VII	69170	69262	3.51922	4.88557	2.46072
YOR307C	NA	XV	892760	892884	3.51922	4.88557	2.46072
YBR126W-B	NA	II	490992	491225	3.51552	4.10329	1.87006
YAL060W	BDH1	I	35476	35589	3.50941	4.01337	1.79448
YBR082C	NA	II	406680	406773	3.50941	4.01337	1.79448
YDL228C	NA	IV	45642	45839	3.50941	4.01337	1.79448
YEL027W	VMA3	V	100720	101151	3.50941	4.01337	1.79448
YGR211W	NA	VII	915744	915942	3.50941	4.01337	1.79448
YIL018W	RPL2B	IX	317528	317698	3.50941	4.01337	1.79448
YIL052C	RPL34B	IX	256990	257078	3.50941	4.01337	1.79448
YJL151C	NA	X	136572	136779	3.50941	4.01337	1.79448
YNR036C	NA	XIV	694571	694822	3.50941	4.01337	1.79448
YOL127W	RPL25	XV	80773	81049	3.50941	4.01337	1.79448
YPL250C	NA	XVI	74692	74775	3.50941	4.01337	1.79448
YPR062W	FCY1	XVI	677151	677292	3.50941	4.01337	1.79448
YGL008C	PMA1	VII	480873	481032	3.50814	4.6119	2.24692
YBR245C	ISW1	II	710408	710515	3.50772	4.84012	2.42113
YLL051C	NA	XII	39798	39903	3.50772	4.84012	2.42113
YOL139C	CDC33	XV	60765	61077	3.50772	4.84012	2.42113
YDR429C	NA	IV	1325865	1326095	3.50391	4.82524	2.40878
YKR017C	NA	XI	473814	473967	3.50391	4.82524	2.40878
YFL012W-A	YFL012W-A	VI	109723	109832	3.5001	4.8105	2.39967
YLR372W	SUR4	XII	867507	867642	3.49251	4.7814	2.37527
YJL062W-A	COA3	X	316707	316953	3.48872	4.76705	2.36235
YBR126C	TPS1	II	489497	489753	3.48509	4.04479	1.82279
YJL042W	NA	X	362418	362555	3.48509	4.04479	1.82279
YBL078C	ATG8	II	80209	80321	3.48495	4.75282	2.34944
YNR035C	ARC35	XIV	693255	693725	3.48495	4.75282	2.34944
YBL052C	SAS3	II	122444	122567	3.48118	4.73871	2.33891
YDR447C	RPS17B	IV	1354819	1355236	3.48118	4.73871	2.33891
YHR074W	NA	VIII	247048	247187	3.48118	4.73871	2.33891
YJR122W	IBA57	X	648721	648972	3.48118	4.73871	2.33891
YKL191W	NA	XI	81373	81466	3.48118	4.73871	2.33891
YLL014W	NA	XII	121546	121658	3.48118	4.73871	2.33891
YLR192C	NA	XII	539264	539594	3.48118	4.73871	2.33891
YLR244C	NA	XII	626213	626344	3.48118	4.73871	2.33891
YNR001C	CIT1	XIV	630328	630431	3.48118	4.73871	2.33891
YMR309C	NA	XIII	895221	895344	3.47742	4.72472	2.33238
YMR054W	NA	XIII	383850	384047	3.47367	4.71086	2.31951
YDR381W	YRA1	IV	1235609	1235809	3.46993	4.6971	2.30738
YOL152W	NA	XV	39525	39597	3.4662	4.68347	2.30738
YOR153W	PDR5	XV	621932	622038	3.4627	3.9385	1.73959
YKL195W	MIA40	XI	76044	76224	3.46247	4.66994	2.29659
YDL016C	NA	IV	425856	425986	3.45875	4.65653	2.28452
YGR094W	NA	VII	672460	672635	3.45875	4.65653	2.28452
YDR002W	YRB1	IV	453052	453151	3.45504	4.64323	2.27516
YDR417C	NA	IV	1302104	1302196	3.45504	4.64323	2.27516
YHR110W	NA	VIII	332508	332621	3.45504	4.64323	2.27516
YMR086C-A	NA	XIII	441772	441983	3.45504	4.64323	2.27516
YML081C-A	NA	XIII	103851	104058	3.44764	4.61694	2.25117
YBL018C	NA	II	188578	188802	3.44396	4.60396	2.23918
YBL076C	ILS1	II	83041	83185	3.44396	4.60396	2.23918
YAR002W	NA	I	153228	153321	3.43661	4.57829	2.2174
YDR277C	MTH1	IV	1014883	1015071	3.43295	4.56561	2.20757
YDL013W	SLX5	IV	428294	428433	3.42929	4.55303	2.19553
YDR075W	NA	IV	595890	596023	3.42577	3.93302	1.73472
YNL007C	NA	XIV	619235	619350	3.42577	3.93302	1.73472
YAL007C	NA	I	138044	138116	3.42286	3.9276	1.73088
YKL216W	NA	XI	25551	25630	3.41475	4.50364	2.14937
YBL056W	NA	II	114069	114508	3.41113	4.49153	2.13948
YBR025C	NA	II	291659	291791	3.40752	4.47951	2.12795
YBR085C-A	NA	II	420639	420801	3.40752	4.47951	2.12795
YBR283C	NA	II	770225	770551	3.40752	4.47951	2.12795
YEL001C	NA	V	150546	150639	3.40752	4.47951	2.12795
YGL202W	NA	VII	116666	116974	3.40752	4.47951	2.12795
YGL206C	CHC1	VII	107082	107378	3.40752	4.47951	2.12795
YGR167W	CLC1	VII	832370	832596	3.40752	4.47951	2.12795
YGR234W	YHB1	VII	960682	960800	3.40752	4.47951	2.12795
YHR191C	NA	VIII	485922	486216	3.40752	4.47951	2.12795
YKL117W	NA	XI	220449	220587	3.40752	4.47951	2.12795
YMR304C-A	NA	XIII	879638	879720	3.40752	4.47951	2.12795
YNL094W	NA	XIV	447770	447874	3.40752	4.47951	2.12795
YKL041W	VPS24	XI	360066	360198	3.40392	4.46757	2.12203
YML129C	NA	XIII	14542	14625	3.40392	4.46757	2.12203
YPR160C-A	NA	XVI	863418	863583	3.40392	4.46757	2.12203
YIL010W	NA	IX	334899	335004	3.40033	4.45572	2.11226
YJL164C	TPK1	X	110988	111118	3.40033	4.45572	2.11226
YJR016C	NA	X	465942	466083	3.40033	4.45572	2.11226
YBL007C	NA	II	215558	215717	3.39725	4.44564	2.11226
YBL008W	NA	II	212589	212876	3.39725	4.44564	2.11226
YBL018C	NA	II	186879	186988	3.39725	4.44564	2.11226
YBL039C	NA	II	145697	145816	3.39725	4.44564	2.11226
YBL045C	COR1	II	134788	134899	3.39725	4.44564	2.11226
YBR024W	NA	II	290465	290557	3.39725	4.44564	2.11226
YBR026C	ETR1	II	293067	293263	3.39725	4.44564	2.11226
YBR149W	NA	II	540566	540866	3.39725	4.44564	2.11226
YCL026C-A	FRM2	III	76269	76397	3.39725	4.44564	2.11226
YDL057W	NA	IV	350956	351124	3.39725	4.44564	2.11226
YDL078C	NA	IV	315757	315878	3.39725	4.44564	2.11226
YDL130W-A	STF1	IV	229124	229383	3.39725	4.44564	2.11226
YDR002W	YRB1	IV	453229	453321	3.39725	4.44564	2.11226
YDR025W	RPS11A	IV	492070	492193	3.39725	4.44564	2.11226
YDR028C	REG1	IV	500145	500244	3.39725	4.44564	2.11226
YDR178W	SDH4	IV	817980	818120	3.39725	4.44564	2.11226
YDR298C	ATP5	IV	1058245	1058371	3.39725	4.44564	2.11226
YDR529C	QCR7	IV	1496384	1496465	3.39725	4.44564	2.11226
YEL050W-A	NA	V	59026	59205	3.39725	4.44564	2.11226
YFL010C	NA	VI	115312	115762	3.39725	4.44564	2.11226
YFL034C-A	RPL22B	VI	64855	64960	3.39725	4.44564	2.11226
YFL045C	SEC53	VI	44141	44390	3.39725	4.44564	2.11226
YGL081W	NA	VII	356717	356822	3.39725	4.44564	2.11226
YGL097W	SRM1	VII	323024	323147	3.39725	4.44564	2.11226
YGL105W	NA	VII	307397	307658	3.39725	4.44564	2.11226
YGL202W	NA	VII	116074	116253	3.39725	4.44564	2.11226
YGR117C	NA	VII	723827	723938	3.39725	4.44564	2.11226
YGR129W	SYF2	VII	751261	751749	3.39725	4.44564	2.11226
YGR258C	NA	VII	1009463	1009536	3.39725	4.44564	2.11226
YHR184W	SSP1	VIII	472373	472458	3.39725	4.44564	2.11226
YHR209W	NA	VIII	518517	518743	3.39725	4.44564	2.11226
YIL120W	NA	IX	133555	133669	3.39725	4.44564	2.11226
YJL154C	VPS35	X	133684	133810	3.39725	4.44564	2.11226
YJL206C	NA	X	49894	50093	3.39725	4.44564	2.11226
YJR042W	NUP85	X	514167	514302	3.39725	4.44564	2.11226
YKL109W	NA	XI	232036	232338	3.39725	4.44564	2.11226
YKL117W	NA	XI	220288	220375	3.39725	4.44564	2.11226
YKL193C	SDS22	XI	80048	80192	3.39725	4.44564	2.11226
YKL216W	NA	XI	25944	26170	3.39725	4.44564	2.11226
YKR058W	NA	XI	552165	552320	3.39725	4.44564	2.11226
YLL015W	NA	XII	116550	116689	3.39725	4.44564	2.11226
YLL050C	COF1	XII	39965	40193	3.39725	4.44564	2.11226
YLR015W	BRE2	XII	175188	175324	3.39725	4.44564	2.11226
YLR395C	NA	XII	909858	909996	3.39725	4.44564	2.11226
YML024W	RPS17A	XIII	225882	225955	3.39725	4.44564	2.11226
YML056C	NA	XIII	164124	164233	3.39725	4.44564	2.11226
YML073C	RPL6A	XIII	126505	126890	3.39725	4.44564	2.11226
YML116W-A	YML116W-A	XIII	35999	36087	3.39725	4.44564	2.11226
YMR030W	NA	XIII	332491	332760	3.39725	4.44564	2.11226
YMR099C	YMR099C	XIII	464467	464560	3.39725	4.44564	2.11226
YMR119W-A	NA	XIII	507406	507478	3.39725	4.44564	2.11226
YMR309C	NA	XIII	893850	894079	3.39725	4.44564	2.11226
YMR309C	NA	XIII	894660	894760	3.39725	4.44564	2.11226
YNL011C	NA	XIV	612885	612958	3.39725	4.44564	2.11226
YNL101W	NA	XIV	434825	434912	3.39725	4.44564	2.11226
YNL138W	SRV2	XIV	368010	368183	3.39725	4.44564	2.11226
YNL177C	MRPL22	XIV	304283	304513	3.39725	4.44564	2.11226
YNL186W	UBP10	XIV	291001	291137	3.39725	4.44564	2.11226
YNL301C	RPL18B	XIV	64498	64587	3.39725	4.44564	2.11226
YNR034W-A	NA	XIV	692480	692816	3.39725	4.44564	2.11226
YOR057W	SGT1	XV	432319	432432	3.39725	4.44564	2.11226
YOR182C	RPS30B	XV	677751	677852	3.39725	4.44564	2.11226
YOR204W	DED1	XV	724558	724694	3.39725	4.44564	2.11226
YPL078C	ATP4	XVI	407992	408096	3.39725	4.44564	2.11226
YPL160W	CDC60	XVI	248038	248294	3.39725	4.44564	2.11226
YPR162C	NA	XVI	868951	869029	3.39725	4.44564	2.11226
YER087W	NA	V	330142	330290	3.39316	4.43228	2.11226
YGR061C	NA	VII	615051	615325	3.39316	4.43228	2.11226
YDR171W	NA	IV	806546	806804	3.3906	3.91369	1.71791
YDR386W	MUS81	IV	1245539	1245612	3.3906	3.91369	1.71791
YDR169C-A	NA	IV	796121	796260	3.38959	4.42069	2.11226
YOR200W	NA	XV	720995	721127	3.38959	4.42069	2.11226
YEL030W	ECM10	V	93330	93510	3.38603	4.40918	2.11226
YMR108W	ILV2	XIII	483992	484256	3.38603	4.40918	2.11226
YDL175C	NA	IV	144982	145054	3.37892	4.3864	2.10356
YHR026W	VMA16	VIII	161946	162060	3.37892	4.3864	2.10356
YDR122W	NA	IV	695758	695945	3.37538	4.37513	2.09287
YHR026W	VMA16	VIII	160737	161020	3.37538	4.37513	2.09287
YBL091C-A	NA	II	47603	47893	3.37185	4.36394	2.08232
YDR177W	NA	IV	817277	817402	3.37185	4.36394	2.08232
YDR496C	NA	IV	1443751	1443955	3.37185	4.36394	2.08232
YGR094W	NA	VII	673011	673095	3.37185	4.36394	2.08232
YGR124W	NA	VII	740108	740245	3.37185	4.36394	2.08232
YGR167W	CLC1	VII	833013	833094	3.37185	4.36394	2.08232
YHR149C	NA	VIII	396260	396332	3.37185	4.36394	2.08232
YJR094W-A	RPL43B	X	608242	608373	3.37185	4.36394	2.08232
YKL067W	YNK1	XI	314883	314963	3.37185	4.36394	2.08232
YKL130C	NA	XI	196804	196911	3.37185	4.36394	2.08232
YLR432W	NA	XII	1002990	1003100	3.37185	4.36394	2.08232
YML050W	NA	XIII	172478	172577	3.37185	4.36394	2.08232
YNL306W	MRPS18	XIV	58496	58571	3.37185	4.36394	2.08232
YOL143C	NA	XV	54539	54839	3.37185	4.36394	2.08232
YHR219C-A	NA	VIII	562457	562542	3.36845	3.82758	1.64674
YKL181W	PRS1	XI	104340	104429	3.36845	3.82758	1.64674
YKL182W	NA	XI	103500	103595	3.36845	3.82758	1.64674
YML124C	NA	XIII	24398	24583	3.36845	3.82758	1.64674
YLR074C	NA	XII	282213	282495	3.36832	4.35283	2.08195
YJR060W	CBF1	X	547235	547352	3.36129	4.33083	2.06197
YMR197C	NA	XIII	658503	658638	3.35779	4.31994	2.05329
YJR059W	PTK2	X	547017	547091	3.35429	4.30912	2.04319
YAL034W-A	MTW1	I	78206	78281	3.3508	4.29838	2.03284
YGR137W	NA	VII	762703	762924	3.34732	4.28771	2.02395
YKL143W	LTV1	XI	176885	177007	3.34732	4.28771	2.02395
YEL047C	YEL047C	V	67408	67554	3.34384	4.27711	2.0142
YIL122W	NA	IX	129704	129881	3.34384	4.27711	2.0142
YAL061W	NA	I	34118	34292	3.3405	3.77705	1.60482
YDL126C	NA	IV	236813	237087	3.3405	3.77705	1.60482
YDL141W	BPL1	IV	205302	205834	3.3405	3.77705	1.60482
YOR039W	CKB2	XV	406324	406497	3.34037	4.26658	2.00454
YAL045C	NA	I	57730	57966	3.33691	4.25611	1.99463
YDR238C	NA	IV	938974	939137	3.33691	4.25611	1.99463
YDR304C	CPR5	IV	1072494	1072582	3.33691	4.25611	1.99463
YDR406W	NA	IV	1281203	1281350	3.33691	4.25611	1.99463
YDR505C	PSP1	IV	1458145	1458293	3.33691	4.25611	1.99463
YER167W	BCK2	V	517179	517275	3.33691	4.25611	1.99463
YER170W	ADK2	V	526283	526373	3.33691	4.25611	1.99463
YFL034C-B	MOB2	VI	64183	64258	3.33691	4.25611	1.99463
YGL174W	BUD13	VII	176995	177081	3.33691	4.25611	1.99463
YGL220W	FRA2	VII	82601	82712	3.33691	4.25611	1.99463
YIL124W	AYR1	IX	124661	124960	3.33691	4.25611	1.99463
YLR432W	NA	XII	1003791	1004006	3.33691	4.25611	1.99463
YML073C	RPL6A	XIII	125262	125496	3.33691	4.25611	1.99463
YMR203W	TOM40	XIII	669351	669639	3.33691	4.25611	1.99463
YNL067W	RPL9B	XIV	499810	499940	3.33691	4.25611	1.99463
YPL155C	NA	XVI	259687	259997	3.33691	4.25611	1.99463
YDL084W	NA	IV	306418	306540	3.32657	4.22513	1.97385
YDR272W	NA	IV	1009375	1009488	3.32657	4.22513	1.97385
YCL027W	NA	III	71263	71351	3.31971	4.2048	1.95471
YDL084W	NA	IV	305785	306157	3.31971	4.2048	1.95471
YOR155C	NA	XV	627890	627975	3.31971	4.2048	1.95471
YKL210W	NA	XI	41716	41928	3.3163	4.19473	1.94534
YOR135C	NA	XV	580687	580826	3.3163	4.19473	1.94534
YBR036C	CSG2	II	309390	309521	3.30948	4.17479	1.92747
YLR379W	NA	XII	876227	876466	3.30948	4.17479	1.92747
YGR142W	NA	VII	773101	773644	3.30663	3.93204	1.73452
YGL147C	RPL9A	VII	227383	227547	3.30608	4.16491	1.91839
YBR132C	NA	II	501478	501581	3.30269	4.15508	1.91055
YDL083C	RPS16B	IV	306985	307211	3.30269	4.15508	1.91055
YDL096C	NA	IV	287984	288300	3.30269	4.15508	1.91055
YDR006C	NA	IV	460386	460548	3.30269	4.15508	1.91055
YDR128W	MTC5	IV	707263	707395	3.30269	4.15508	1.91055
YDR304C	CPR5	IV	1072277	1072452	3.30269	4.15508	1.91055
YDR395W	SXM1	IV	1262833	1262935	3.30269	4.15508	1.91055
YGR180C	RNR4	VII	855715	856006	3.30269	4.15508	1.91055
YHR026W	VMA16	VIII	162100	162230	3.30269	4.15508	1.91055
YJL016W	YJL016W	X	405580	405719	3.30269	4.15508	1.91055
YMR012W	CLU1	XIII	292571	292730	3.30269	4.15508	1.91055
YMR013C-A	NA	XIII	294853	294951	3.30269	4.15508	1.91055
YMR062C	ARG7	XIII	395993	396105	3.30269	4.15508	1.91055
YER087C-B	SBH1	V	332573	332864	3.29931	4.14532	1.90937
YHR018C	NA	VIII	140920	140997	3.29931	4.14532	1.90937
YOL005C	RPB11	XV	315907	316194	3.29931	4.14532	1.90937
YDL141W	BPL1	IV	206000	206092	3.28597	3.67998	1.52464
YBR234C	NA	II	686526	686613	3.27582	4.07863	1.84802
YIR034C	NA	IX	419806	419942	3.27249	4.06932	1.83886
YDL136W	RPL35B	IV	218012	218095	3.26917	4.06007	1.83057
YDR213W	UPC2	IV	888817	888918	3.26917	4.06007	1.83057
YFL039C	ACT1	VI	54621	54809	3.26917	4.06007	1.83057
YFR022W	ROG3	VI	195792	195905	3.26917	4.06007	1.83057
YGL208W	SIP2	VII	97472	97592	3.26917	4.06007	1.83057
YGR180C	RNR4	VII	856064	856183	3.26917	4.06007	1.83057
YGR244C	NA	VII	978297	978648	3.26917	4.06007	1.83057
YHL021C	AIM17	VIII	65150	65372	3.26917	4.06007	1.83057
YHR071W	NA	VIII	237152	237306	3.26917	4.06007	1.83057
YIL124W	AYR1	IX	125172	125255	3.26917	4.06007	1.83057
YIL133C	RPL16A	IX	98429	98608	3.26917	4.06007	1.83057
YIR004W	DJP1	IX	362875	362991	3.26917	4.06007	1.83057
YJR059W	PTK2	X	546344	546525	3.26917	4.06007	1.83057
YKL032C	IXR1	XI	381420	381581	3.26917	4.06007	1.83057
YML117W	NA	XIII	34175	34556	3.26917	4.06007	1.83057
YOR372C	NA	XV	1036301	1036517	3.26917	4.06007	1.83057
YBR078W	NA	II	394380	394801	3.26314	3.63991	1.4949
YBR127C	VMA2	II	492401	492710	3.26314	3.63991	1.4949
YBR217W	ATG12	II	658722	658794	3.26314	3.63991	1.4949
YDL126C	NA	IV	237567	237742	3.26314	3.63991	1.4949
YDL127W	PCL2	IV	236428	236514	3.26314	3.63991	1.4949
YDL185C-A	NA	IV	128460	128835	3.26314	3.63991	1.4949
YDR012W	RPL4B	IV	471846	471984	3.26314	3.63991	1.4949
YDR233C	NA	IV	929553	929659	3.26314	3.63991	1.4949
YER074W	RPS24A	V	306775	306896	3.26314	3.63991	1.4949
YER104W	NA	V	365737	366071	3.26314	3.63991	1.4949
YFR031C	NA	VI	220432	220633	3.26314	3.63991	1.4949
YFR033C	QCR6	VI	224759	224880	3.26314	3.63991	1.4949
YGL122C	NA	VII	280128	280234	3.26314	3.63991	1.4949
YGR086C	NA	VII	650331	650716	3.26314	3.63991	1.4949
YGR169C-A	YGR169C-A	VII	836269	836605	3.26314	3.63991	1.4949
YGR204W	NA	VII	905913	905997	3.26314	3.63991	1.4949
YHR179W	OYE2	VIII	462824	463120	3.26314	3.63991	1.4949
YHR193C	NA	VIII	488105	488245	3.26314	3.63991	1.4949
YIL041W	NA	IX	276514	276713	3.26314	3.63991	1.4949
YIL133C	RPL16A	IX	99342	99421	3.26314	3.63991	1.4949
YIL136W	NA	IX	94218	94294	3.26314	3.63991	1.4949
YJL066C	NA	X	314549	314702	3.26314	3.63991	1.4949
YJL136W-A	NA	X	156437	156771	3.26314	3.63991	1.4949
YJL177W	RPL17B	X	91347	91772	3.26314	3.63991	1.4949
YKL181W	PRS1	XI	104781	105235	3.26314	3.63991	1.4949
YLR058C	SHM2	XII	259079	259432	3.26314	3.63991	1.4949
YLR229C	NA	XII	604814	604970	3.26314	3.63991	1.4949
YLR257W	NA	XII	659585	659711	3.26314	3.63991	1.4949
YLR342W	FKS1	XII	811818	811979	3.26314	3.63991	1.4949
YNL160W	NA	XIV	337148	337263	3.26314	3.63991	1.4949
YNL161W	NA	XIV	332030	332140	3.26314	3.63991	1.4949
YOL081W	IRA2	XV	170855	171079	3.26314	3.63991	1.4949
YOR027W	NA	XV	381553	381836	3.26314	3.63991	1.4949
YOR247W	NA	XV	797587	797820	3.26314	3.63991	1.4949
YOR344C	TYE7	XV	977849	978052	3.26314	3.63991	1.4949
YPL231W	NA	XVI	110175	110421	3.26314	3.63991	1.4949
YPR132W	RPS23B	XVI	795596	795893	3.26314	3.63991	1.4949
YCL031C	NA	III	66323	66408	3.26255	4.04173	1.82063
YER103W	SSA4	V	364577	364755	3.25936	3.63332	1.4949
YGR240C	NA	VII	971910	972292	3.25936	3.63332	1.4949
YBR009C	NA	II	255231	255412	3.25595	4.0236	1.80363
YCL031C	NA	III	65963	66282	3.25266	4.01462	1.79515
YGR143W	NA	VII	774954	775059	3.25266	4.01462	1.79515
YBR068C	NA	II	375104	375349	3.24611	3.99679	1.78611
YEL031W	SPF1	V	90662	90767	3.24284	3.98796	1.77821
YAL023C	PMT2	I	107222	107352	3.23632	3.97043	1.76249
YBL058W	SHP1	II	112144	112281	3.23632	3.97043	1.76249
YBL087C	RPL23A	II	61314	61439	3.23632	3.97043	1.76249
YBR162C	NA	II	563961	564110	3.23632	3.97043	1.76249
YBR169C	NA	II	575086	575213	3.23632	3.97043	1.76249
YBR221W-A	NA	II	666364	666436	3.23632	3.97043	1.76249
YCR088W	NA	III	266023	266161	3.23632	3.97043	1.76249
YDR032C	NA	IV	504401	504594	3.23632	3.97043	1.76249
YGL202W	NA	VII	117286	117482	3.23632	3.97043	1.76249
YIL043C	CBR1	IX	274765	274949	3.23632	3.97043	1.76249
YJL133C-A	NA	X	159766	159849	3.23632	3.97043	1.76249
YKL093W	NA	XI	265379	265513	3.23632	3.97043	1.76249
YKL103C	LAP4	XI	246506	246645	3.23632	3.97043	1.76249
YMR011W	NA	XIII	288345	288737	3.23632	3.97043	1.76249
YMR261C	NA	XIII	792965	793046	3.23632	3.97043	1.76249
YMR311C	NA	XIII	897204	897413	3.23632	3.97043	1.76249
YOR009W	NA	XV	345428	345634	3.23632	3.97043	1.76249
YGR142W	NA	VII	772726	773021	3.23319	3.58783	1.46288
YLL024C	SSA2	XII	96151	96260	3.22962	3.67161	1.51727
YOL052C-A	DDR2	XV	231351	231599	3.22336	3.93595	1.73719
YJL130C	NA	X	171505	171809	3.22014	3.92745	1.73078
YPL107W	NA	XVI	350415	350883	3.20743	3.54346	1.4296
YBR112C	CYC8	II	465707	465813	3.20412	3.8856	1.69383
YCR005C	NA	III	122254	122376	3.20412	3.8856	1.69383
YCR088W	NA	III	265761	265898	3.20412	3.8856	1.69383
YDL052C	NA	IV	363351	363631	3.20412	3.8856	1.69383
YDR395W	SXM1	IV	1262473	1262784	3.20412	3.8856	1.69383
YFL038C	YPT1	VI	55370	55627	3.20412	3.8856	1.69383
YFR044C	NA	VI	240576	240730	3.20412	3.8856	1.69383
YGL194C-A	NA	VII	137790	137908	3.20412	3.8856	1.69383
YHR134W	NA	VIII	372860	372989	3.20412	3.8856	1.69383
YIL109C	SEC24	IX	159689	159761	3.20412	3.8856	1.69383
YLL018C-A	NA	XII	108818	109067	3.20412	3.8856	1.69383
YLR354C	NA	XII	836772	836923	3.20412	3.8856	1.69383
YML125C	PGA3	XIII	22432	22551	3.20412	3.8856	1.69383
YMR120C	NA	XIII	508864	509226	3.20412	3.8856	1.69383
YOR375C	GDH1	XV	1042682	1042911	3.20412	3.8856	1.69383
YPR181C	NA	XVI	899303	899387	3.20412	3.8856	1.69383
YER061C	NA	V	279830	279934	3.19776	3.86917	1.68518
YPL238C	NA	XVI	101107	101228	3.19459	3.86102	1.67765
YJR144W	MGM101	X	701413	701751	3.18511	3.83682	1.6553
YGR037C	NA	VII	559541	559663	3.1846	3.50445	1.40264
YAL011W	SWC3	I	131483	131661	3.17946	3.49695	1.3973
YBR189W	RPS9B	II	604934	605497	3.17946	3.49695	1.3973
YML100W	NA	XIII	70754	70861	3.17946	3.49695	1.3973
YMR186W	HSC82	XIII	633483	633849	3.17946	3.49695	1.3973
YMR205C	NA	XIII	674017	674097	3.17946	3.49695	1.3973
YMR251W-A	NA	XIII	774714	775136	3.17946	3.49695	1.3973
YOL039W	RPP2A	XV	254521	254679	3.17946	3.49695	1.3973
YBR078W	NA	II	393531	393968	3.17256	3.80512	1.62655
YCL025C	AGP1	III	77606	77702	3.17256	3.80512	1.62655
YDL145C	COP1	IV	195455	195630	3.17256	3.80512	1.62655
YDR032C	NA	IV	504641	504738	3.17256	3.80512	1.62655
YDR127W	NA	IV	706403	706518	3.17256	3.80512	1.62655
YDR129C	SAC6	IV	714867	715047	3.17256	3.80512	1.62655
YER063W	NA	V	281639	281755	3.17256	3.80512	1.62655
YGL055W	OLE1	VII	398643	398781	3.17256	3.80512	1.62655
YHR025W	NA	VIII	159642	159925	3.17256	3.80512	1.62655
YJL130C	NA	X	170724	170894	3.17256	3.80512	1.62655
YML048W	GSF2	XIII	178766	178997	3.17256	3.80512	1.62655
YMR006C	NA	XIII	279116	279322	3.17256	3.80512	1.62655
YMR121C	RPL15B	XIII	509862	509972	3.17256	3.80512	1.62655
YCL033C	MXR2	III	62411	62564	3.16944	3.7973	1.62409
YCL039W	GID7	III	52437	52554	3.16321	3.78177	1.60935
YGR201C	NA	VII	903483	903678	3.16321	3.78177	1.60935
YPR145C-A	NA	XVI	824001	824117	3.16011	3.77406	1.60254
YJL041W	NA	X	364513	364610	3.15701	3.76639	1.59636
YJR145C	RPS4A	X	702284	702366	3.15392	3.75875	1.5892
YGR253C	PUP2	VII	998333	999169	3.14776	3.7436	1.5753
YJR145C	RPS4A	X	702427	702513	3.14468	3.73607	1.56937
YDL185C-A	NA	IV	127024	127555	3.14162	3.72859	1.56241
YEL009C	GCN4	V	139654	139763	3.14162	3.72859	1.56241
YER104W	NA	V	366514	366607	3.14162	3.72859	1.56241
YER125W	RSP5	V	410814	411194	3.14162	3.72859	1.56241
YHR026W	VMA16	VIII	160275	160550	3.14162	3.72859	1.56241
YNL066W	SUN4	XIV	501761	502240	3.14162	3.72859	1.56241
YOR230W	NA	XV	771449	771559	3.14162	3.72859	1.56241
YOR293W	RPS10A	XV	867310	867384	3.14162	3.72859	1.56241
YPR147C	NA	XVI	827229	827351	3.14162	3.72859	1.56241
YER141W	NA	V	453429	453547	3.13855	3.72114	1.56235
YGR219W	NA	VII	936367	936480	3.13855	3.72114	1.56235
YMR186W	HSC82	XIII	633939	634026	3.13256	3.41661	1.33517
YLR410W	NA	XII	939091	939203	3.13245	3.70634	1.5484
YHR141C	RPL42B	VIII	382608	382762	3.12941	3.69899	1.5417
YLR027C	AAT2	XII	197343	197457	3.12769	3.40847	1.33492
YDR035W	NA	IV	521804	522048	3.12334	3.68441	1.52828
YKL181W	PRS1	XI	106529	106716	3.12334	3.68441	1.52828
YLR133W	NA	XII	409409	409591	3.12334	3.68441	1.52828
YOR220W	RCN2	XV	755941	756182	3.12031	3.67717	1.52259
YBR106W	NA	II	452637	452735	3.11127	3.65564	1.50386
YDR233C	NA	IV	929736	929908	3.11127	3.65564	1.50386
YGL028C	NA	VII	442835	443053	3.11127	3.65564	1.50386
YIL075C	RPN2	IX	218903	219226	3.11127	3.65564	1.50386
YIR006C	PAN1	IX	369131	369334	3.11127	3.65564	1.50386
YJR121W	NA	X	648212	648314	3.11127	3.65564	1.50386
YKL064W	NA	XI	317999	318125	3.11127	3.65564	1.50386
YKR012C	NA	XI	464491	464613	3.11127	3.65564	1.50386
YMR011W	NA	XIII	288072	288282	3.11127	3.65564	1.50386
YMR108W	ILV2	XIII	484463	484613	3.11127	3.65564	1.50386
YMR277W	NA	XIII	819575	819690	3.11127	3.65564	1.50386
YNL255C	NA	XIV	167530	167638	3.11127	3.65564	1.50386
YOR248W	YOR248W	XV	798097	798505	3.11127	3.65564	1.50386
YPR149W	NCE102	XVI	829431	829555	3.11127	3.65564	1.50386
YDR188W	CCT6	IV	836406	836502	3.0815	3.58598	1.46274
YGR175C	NA	VII	847862	847983	3.0815	3.58598	1.46274
YIL021W	RPB3	IX	312367	312630	3.0815	3.58598	1.46274
YLR325C	RPL38	XII	781303	781382	3.0815	3.58598	1.46274
YPL146C	NOP53	XVI	278196	278323	3.07561	3.57242	1.4551
YDR170C	NA	IV	798473	798731	3.07268	3.56568	1.44851
YGR161C	NA	VII	808670	808949	3.06975	3.55897	1.44316
YER036C	NA	V	223983	224113	3.0523	3.51933	1.41128
YER117W	RPL23B	V	397597	397729	3.0523	3.51933	1.41128
YGR248W	NA	VII	986413	986542	3.0523	3.51933	1.41128
YKL035W	NA	XI	369786	369986	3.0523	3.51933	1.41128
YKL151C	NA	XI	165551	165719	3.0523	3.51933	1.41128
YNL064C	YDJ1	XIV	506654	506773	3.0523	3.51933	1.41128
YAL037C-B	NA	I	73307	73403	3.04766	3.29745	1.25218
YAL003W	EFB1	I	142157	142291	3.02435	3.83208	1.65087
YBR120C	NA	II	481339	481436	3.02364	3.45547	1.36583
YBR126W-B	NA	II	491751	491957	3.02364	3.45547	1.36583
YDR353W	NA	IV	1183527	1183638	3.02364	3.45547	1.36583
YER043C	NA	V	235958	236209	3.02364	3.45547	1.36583
YIL099W	NA	IX	178198	178328	3.02364	3.45547	1.36583
YJL026W	RNR2	X	392262	392441	3.02364	3.45547	1.36583
YOR204W	DED1	XV	723273	723378	3.02364	3.45547	1.36583
YOR247W	NA	XV	797454	797529	3.02364	3.45547	1.36583
YLR410W-A	NA	XII	940162	940371	2.99831	3.40019	1.32897
YGR130C	NA	VII	752764	752868	2.99552	3.39417	1.32303
YGR143W	NA	VII	776553	776705	2.99552	3.39417	1.32303
YPL056C	NA	XVI	454219	454357	2.99552	3.39417	1.32303
YGL008C	PMA1	VII	481591	481826	2.974	3.29095	1.25218
YAL004W	NA	I	140590	140676	2.97265	3.18527	1.20864
YDR476C	NA	IV	1410759	1410878	2.96791	3.33526	1.27591
YER155C	BEM2	V	482563	482659	2.96791	3.33526	1.27591
YOR374W	ALD4	XV	1041364	1041474	2.96791	3.33526	1.27591
YAL034W-A	MTW1	I	78827	79013	2.95237	3.3026	1.25218
YBL007C	NA	II	214629	214702	2.95237	3.3026	1.25218
YBL030C	PET9	II	163165	163325	2.95237	3.3026	1.25218
YBL087C	RPL23A	II	60042	60137	2.95237	3.3026	1.25218
YBR016W	NA	II	270459	270716	2.95237	3.3026	1.25218
YBR067C	NA	II	372001	372217	2.95237	3.3026	1.25218
YBR084W	NA	II	412470	412598	2.95237	3.3026	1.25218
YBR126C	TPS1	II	490351	490455	2.95237	3.3026	1.25218
YBR127C	VMA2	II	492749	492839	2.95237	3.3026	1.25218
YBR181C	RPS6B	II	592277	592354	2.95237	3.3026	1.25218
YBR215W	NA	II	652731	652815	2.95237	3.3026	1.25218
YCL011C	GBP2	III	103083	103161	2.95237	3.3026	1.25218
YCL030C	NA	III	66891	67231	2.95237	3.3026	1.25218
YCL030C	NA	III	67469	67944	2.95237	3.3026	1.25218
YCL050C	APA1	III	38342	38515	2.95237	3.3026	1.25218
YCR004C	NA	III	119609	119860	2.95237	3.3026	1.25218
YCR005C	NA	III	121429	121568	2.95237	3.3026	1.25218
YCR088W	NA	III	265279	265705	2.95237	3.3026	1.25218
YCR089W	NA	III	266433	266640	2.95237	3.3026	1.25218
YDL006W	PTC1	IV	439089	439193	2.95237	3.3026	1.25218
YDL172C	NA	IV	151052	151159	2.95237	3.3026	1.25218
YDL174C	NA	IV	147156	147380	2.95237	3.3026	1.25218
YDL191W	RPL35A	IV	117653	117727	2.95237	3.3026	1.25218
YDL223C	NA	IV	60978	61175	2.95237	3.3026	1.25218
YDL226C	NA	IV	51608	51694	2.95237	3.3026	1.25218
YDR151C	NA	IV	762593	762711	2.95237	3.3026	1.25218
YDR187C	NA	IV	836593	836665	2.95237	3.3026	1.25218
YDR238C	NA	IV	940756	940860	2.95237	3.3026	1.25218
YDR394W	RPT3	IV	1262061	1262167	2.95237	3.3026	1.25218
YDR408C	NA	IV	1288487	1288711	2.95237	3.3026	1.25218
YDR423C	CAD1	IV	1318685	1318806	2.95237	3.3026	1.25218
YDR429C	NA	IV	1325033	1325220	2.95237	3.3026	1.25218
YDR481C	PHO8	IV	1420491	1420581	2.95237	3.3026	1.25218
YDR510C-A	NA	IV	1469681	1469756	2.95237	3.3026	1.25218
YDR516C	NA	IV	1475797	1475967	2.95237	3.3026	1.25218
YEL008W	NA	V	140249	140326	2.95237	3.3026	1.25218
YER020W	GPA2	V	195152	195376	2.95237	3.3026	1.25218
YER080W	AIM9	V	319398	319582	2.95237	3.3026	1.25218
YER091C	NA	V	342120	342225	2.95237	3.3026	1.25218
YER133W	GLC7	V	432459	432717	2.95237	3.3026	1.25218
YER154W	OXA1	V	475470	475612	2.95237	3.3026	1.25218
YER165W	NA	V	510827	511367	2.95237	3.3026	1.25218
YFL005W	SEC4	VI	128089	128205	2.95237	3.3026	1.25218
YFR014C	NA	VI	174303	174421	2.95237	3.3026	1.25218
YFR015C	NA	VI	176220	176351	2.95237	3.3026	1.25218
YGL082W	NA	VII	356112	356469	2.95237	3.3026	1.25218
YGL106W	NA	VII	306808	306901	2.95237	3.3026	1.25218
YGL167C	PMR1	VII	190601	190714	2.95237	3.3026	1.25218
YGL200C	EMP24	VII	123066	123316	2.95237	3.3026	1.25218
YGL233W	NA	VII	57847	57980	2.95237	3.3026	1.25218
YGL234W	NA	VII	57002	57200	2.95237	3.3026	1.25218
YGL253W	HXK2	VII	25372	25568	2.95237	3.3026	1.25218
YGR019W	NA	VII	526030	526256	2.95237	3.3026	1.25218
YGR147C	NA	VII	786677	786786	2.95237	3.3026	1.25218
YGR178C	PBP1	VII	852441	852635	2.95237	3.3026	1.25218
YGR244C	NA	VII	978690	978794	2.95237	3.3026	1.25218
YGR250C	NA	VII	992862	993187	2.95237	3.3026	1.25218
YHL001W	RPL14B	VIII	103873	103989	2.95237	3.3026	1.25218
YHL021C	AIM17	VIII	64976	65106	2.95237	3.3026	1.25218
YHL033C	RPL8A	VIII	35529	35790	2.95237	3.3026	1.25218
YHR005C-A	TIM10	VIII	115653	115937	2.95237	3.3026	1.25218
YHR008C	NA	VIII	123314	123589	2.95237	3.3026	1.25218
YHR026W	VMA16	VIII	162643	162750	2.95237	3.3026	1.25218
YHR039C	NA	VIII	185589	185709	2.95237	3.3026	1.25218
YHR042W	NCP1	VIII	191436	191724	2.95237	3.3026	1.25218
YHR064C	SSZ1	VIII	226822	227118	2.95237	3.3026	1.25218
YIL056W	NA	IX	250939	251049	2.95237	3.3026	1.25218
YIL078W	THS1	IX	213064	213185	2.95237	3.3026	1.25218
YIL105C	SLM1	IX	169452	169543	2.95237	3.3026	1.25218
YIR033W	NA	IX	417898	418044	2.95237	3.3026	1.25218
YJL026W	RNR2	X	392722	392871	2.95237	3.3026	1.25218
YJL075C	NA	X	298313	298433	2.95237	3.3026	1.25218
YJL080C	NA	X	289102	289275	2.95237	3.3026	1.25218
YJL128C	PBS2	X	179214	179319	2.95237	3.3026	1.25218
YJL167W	ERG20	X	105312	105632	2.95237	3.3026	1.25218
YJR145C	RPS4A	X	702558	702629	2.95237	3.3026	1.25218
YKL006W	RPL14A	XI	431895	432080	2.95237	3.3026	1.25218
YKL033W-A	NA	XI	374659	374852	2.95237	3.3026	1.25218
YKL065C	NA	XI	316743	317019	2.95237	3.3026	1.25218
YKL094W	NA	XI	263706	263839	2.95237	3.3026	1.25218
YKL095W	YJU2	XI	261745	261945	2.95237	3.3026	1.25218
YKL187C	NA	XI	90958	91082	2.95237	3.3026	1.25218
YKR001C	VPS1	XI	442608	442717	2.95237	3.3026	1.25218
YLL009C	NA	XII	131359	131448	2.95237	3.3026	1.25218
YLL039C	UBI4	XII	64817	64903	2.95237	3.3026	1.25218
YLR060W	FRS1	XII	261371	261466	2.95237	3.3026	1.25218
YLR138W	NA	XII	420831	420911	2.95237	3.3026	1.25218
YLR150W	STM1	XII	441344	441457	2.95237	3.3026	1.25218
YLR217W	NA	XII	572561	572671	2.95237	3.3026	1.25218
YLR342W	FKS1	XII	809724	809846	2.95237	3.3026	1.25218
YLR342W	FKS1	XII	809956	810089	2.95237	3.3026	1.25218
YLR342W	FKS1	XII	810545	810747	2.95237	3.3026	1.25218
YLR342W-A	NA	XII	814667	814765	2.95237	3.3026	1.25218
YLR342W-A	NA	XII	815395	815759	2.95237	3.3026	1.25218
YLR447C	NA	XII	1027370	1027503	2.95237	3.3026	1.25218
YLR448W	RPL6B	XII	1028849	1028929	2.95237	3.3026	1.25218
YML012C-A	YML012C-A	XIII	244983	245101	2.95237	3.3026	1.25218
YML026C	RPS18B	XIII	223150	223371	2.95237	3.3026	1.25218
YML092C	NA	XIII	86653	86745	2.95237	3.3026	1.25218
YML123C	PHO84	XIII	24875	25004	2.95237	3.3026	1.25218
YMR013C-A	NA	XIII	294376	294469	2.95237	3.3026	1.25218
YMR122W-A	NA	XIII	511294	511364	2.95237	3.3026	1.25218
YMR144W	NA	XIII	552512	552970	2.95237	3.3026	1.25218
YMR297W	PRC1	XIII	861973	862701	2.95237	3.3026	1.25218
YMR305C	NA	XIII	879862	880025	2.95237	3.3026	1.25218
YNL004W	HRB1	XIV	623362	623509	2.95237	3.3026	1.25218
YNL030W	NA	XIV	576759	576948	2.95237	3.3026	1.25218
YNL085W	NA	XIV	467728	467943	2.95237	3.3026	1.25218
YNL104C	NA	XIV	426808	426919	2.95237	3.3026	1.25218
YNL131W	TOM22	XIV	378909	379108	2.95237	3.3026	1.25218
YNL190W	NA	XIV	283007	283458	2.95237	3.3026	1.25218
YNL192W	CHS1	XIV	276866	277021	2.95237	3.3026	1.25218
YNL322C	NA	XIV	33581	33726	2.95237	3.3026	1.25218
YNL327W	NA	XIV	24018	24112	2.95237	3.3026	1.25218
YNR016C	ACC1	XIV	657625	657713	2.95237	3.3026	1.25218
YNR029C	NA	XIV	677453	677588	2.95237	3.3026	1.25218
YNR044W	AGA1	XIV	704347	704709	2.95237	3.3026	1.25218
YOL038W	NA	XV	255646	255855	2.95237	3.3026	1.25218
YOR007C	NA	XV	339795	339937	2.95237	3.3026	1.25218
YOR052C	YOR052C	XV	426924	427049	2.95237	3.3026	1.25218
YOR085W	NA	XV	483318	483430	2.95237	3.3026	1.25218
YOR128C	NA	XV	564584	564739	2.95237	3.3026	1.25218
YOR135C	NA	XV	580893	581110	2.95237	3.3026	1.25218
YOR175C	ALE1	XV	661257	661450	2.95237	3.3026	1.25218
YOR197W	MCA1	XV	717084	717217	2.95237	3.3026	1.25218
YOR204W	DED1	XV	724077	724259	2.95237	3.3026	1.25218
YOR204W	DED1	XV	724780	724971	2.95237	3.3026	1.25218
YOR269W	NA	XV	828352	828596	2.95237	3.3026	1.25218
YOR285W	NA	XV	849641	849804	2.95237	3.3026	1.25218
YOR331C	NA	XV	944146	944402	2.95237	3.3026	1.25218
YOR375C	GDH1	XV	1042205	1042401	2.95237	3.3026	1.25218
YPL057C	SUR1	XVI	452835	453151	2.95237	3.3026	1.25218
YPL090C	RPS6A	XVI	377820	377907	2.95237	3.3026	1.25218
YPL218W	NA	XVI	139091	139254	2.95237	3.3026	1.25218
YPR029C	NA	XVI	626896	627108	2.95237	3.3026	1.25218
YPR036W	VMA13	XVI	643825	643928	2.95237	3.3026	1.25218
YPR062W	FCY1	XVI	677355	677490	2.95237	3.3026	1.25218
YPR114W	NA	XVI	752879	752975	2.95237	3.3026	1.25218
YPR129W	SCD6	XVI	792950	793105	2.95237	3.3026	1.25218
YPR132W	RPS23B	XVI	794957	795056	2.95237	3.3026	1.25218
YDR432W	NPL3	IV	1328777	1328854	2.94081	3.27856	1.25218
YJL158C	CIS3	X	122697	122789	2.94081	3.27856	1.25218
YMR058W	NA	XIII	388999	389123	2.94081	3.27856	1.25218
YNR015W	SMM1	XIV	655403	655578	2.94081	3.27856	1.25218
YPR074C	NA	XVI	694149	694254	2.94081	3.27856	1.25218
YBL077W	NA	II	81043	81601	2.92451	3.07843	1.13771
YBR082C	NA	II	406814	406959	2.92451	3.07843	1.13771
YDL184C	RPL41A	IV	128873	129516	2.92451	3.07843	1.13771
YDR385W	NA	IV	1243206	1243291	2.92451	3.07843	1.13771
YEL009C	GCN4	V	139235	139617	2.92451	3.07843	1.13771
YER119C-A	NA	V	401477	401572	2.92451	3.07843	1.13771
YGL174W	BUD13	VII	175611	175887	2.92451	3.07843	1.13771
YGR060W	NA	VII	612195	612381	2.92451	3.07843	1.13771
YGR148C	RPL24B	VII	787494	787640	2.92451	3.07843	1.13771
YGR155W	CYS4	VII	798502	798672	2.92451	3.07843	1.13771
YGR204C-A	NA	VII	908613	908807	2.92451	3.07843	1.13771
YHR010W	RPL27A	VIII	126540	126613	2.92451	3.07843	1.13771
YHR208W	BAT1	VIII	517526	517793	2.92451	3.07843	1.13771
YJR109C	NA	X	632073	632151	2.92451	3.07843	1.13771
YKL164C	PIR1	XI	142115	142302	2.92451	3.07843	1.13771
YKR047W	NA	XI	525566	525790	2.92451	3.07843	1.13771
YOR167C	RPS28A	XV	648902	649005	2.92451	3.07843	1.13771
YOR331C	NA	XV	943904	944093	2.92451	3.07843	1.13771
YPL230W	USV1	XVI	112359	112501	2.92451	3.07843	1.13771
YER094C	PUP3	V	349311	349435	2.91421	3.22393	1.23008
YER178W	NA	V	546801	546929	2.91421	3.22393	1.23008
YGR085C	RPL11B	VII	649372	649462	2.91421	3.22393	1.23008
YLR354C	NA	XII	837947	838075	2.91421	3.22393	1.23008
YML008C	ERG6	XIII	252564	253018	2.91421	3.22393	1.23008
YLR109W	AHP1	XII	369170	369335	2.90641	3.04988	1.13771
YDR075W	NA	IV	595717	595850	2.90622	3.08666	1.13771
YDR099W	BMH2	IV	653823	654596	2.90622	3.08666	1.13771
YER056C-A	RPL34A	V	269316	269759	2.90622	3.08666	1.13771
YLR355C	NA	XII	838398	838623	2.90622	3.08666	1.13771
YMR186W	HSC82	XIII	633052	633324	2.90622	3.08666	1.13771
YLR113W	HOG1	XII	372280	372486	2.9037	3.20262	1.21721
YLR388W	RPS29A	XII	898812	898911	2.90124	3.07929	1.13771
YLR258W	NA	XII	660847	661033	2.90108	3.19735	1.21721
YGL010W	NA	VII	476231	476591	2.89326	3.18162	1.20527
YBR082C	NA	II	407107	407257	2.88807	3.17123	1.19639
YGR086C	NA	VII	650065	650240	2.88807	3.17123	1.19639
YGR204C-A	NA	VII	908362	908457	2.88807	3.17123	1.19639
YDR074W	TPS2	IV	594265	594354	2.88558	3.01717	1.13771
YJR009C	TDH2	X	454030	454175	2.88392	3.05369	1.13771
YGL009C	NA	VII	480254	480436	2.87626	3.42935	1.34622
YDR074W	TPS2	IV	593978	594166	2.86504	2.98509	1.13129
YDL194W	NA	IV	109610	109871	2.86241	3.12033	1.15625
YGR204W	NA	VII	906230	906667	2.86241	3.12033	1.15625
YIL123W	NA	IX	128602	128717	2.86241	3.12033	1.15625
YNR015W	SMM1	XIV	655257	655357	2.86241	3.12033	1.15625
YOL081W	IRA2	XV	173305	173476	2.86241	3.12033	1.15625
YPR062W	FCY1	XVI	677583	677694	2.86241	3.12033	1.15625
YEL011W	GLC3	V	133177	133406	2.83719	3.07113	1.13771
YGR240C	NA	VII	972607	972986	2.83719	3.07113	1.13771
YMR196W	NA	XIII	655815	655982	2.83719	3.07113	1.13771
YDR075W	NA	IV	596556	596693	2.81734	3.03292	1.13771
YGR142W	NA	VII	772425	772663	2.81242	3.02352	1.13771
YDR170C	NA	IV	800445	800541	2.80507	3.00954	1.13771
YJL033W	HCA4	X	382782	382978	2.78807	2.97742	1.12486
YJL131C	NA	X	167038	167294	2.78807	2.97742	1.12486
YPL210C	NA	XVI	154947	155552	2.78551	4.14369	1.90834
YOR018W	ROD1	XV	364226	364741	2.7791	4.10313	1.87006
YAR015W	NA	I	169358	169536	2.77366	2.95044	1.10201
YGL008C	PMA1	VII	482158	482283	2.7666	2.83331	1.0271
YBR255C-A	NA	II	727166	727741	2.76637	4.02576	1.80546
YGR086C	NA	VII	649708	649872	2.76414	2.93273	1.09948
YGR211W	NA	VII	916002	916100	2.76414	2.93273	1.09948
YGR285C	ZUO1	VII	1062267	1062733	2.76414	2.93273	1.09948
YKL181W	PRS1	XI	104122	104224	2.76414	2.93273	1.09948
YMR193C-A	NA	XIII	651750	651824	2.76414	2.93273	1.09948
YNL079C	TPM1	XIV	478737	478812	2.76414	2.93273	1.09948
YOR154W	NA	XV	623684	623857	2.76177	2.92833	1.09813
YDR196C	NA	IV	850907	851036	2.76005	3.98879	1.77883
YGL008C	PMA1	VII	481085	481168	2.75844	3.1002	1.14795
YEL017C-A	NA	V	122594	122934	2.75468	2.91523	1.08693
YDR197W	CBS2	IV	851868	852034	2.74749	3.918	1.72169
YGL096W	NA	VII	326479	326655	2.74749	3.918	1.72169
YDR090C	NA	IV	625468	625752	2.74437	3.90092	1.70745
YJL208C	NA	X	41379	42099	2.74437	3.90092	1.70745
YKL134C	44105	XI	190534	190605	2.74437	3.90092	1.70745
YLR082C	NA	XII	293232	294106	2.74437	3.90092	1.70745
YJR044C	NA	X	520099	520346	2.74062	2.88938	1.06358
YOR257W	CDC31	XV	811097	811371	2.73815	3.86743	1.68357
YDR495C	VPS3	IV	1439602	1440453	2.73505	3.85103	1.66849
YLR452C	NA	XII	1041069	1041316	2.73505	3.85103	1.66849
YCL005W-A	VMA9	III	107125	107223	2.72909	2.7763	0.98621
YGL249W	NA	VII	32423	32671	2.72887	3.81884	1.63905
YKL138C	MRPL31	XI	185452	185746	2.72887	3.81884	1.63905
YPL009C	NA	XVI	537818	538380	2.72272	3.78748	1.61444
YPL267W	NA	XVI	36918	37378	2.72272	3.78748	1.61444
YBR279W	NA	II	762075	762509	2.71965	3.77209	1.60081
YCR094W	NA	III	286225	286741	2.71965	3.77209	1.60081
YDR179C	NA	IV	818481	818731	2.71965	3.77209	1.60081
YER048W-A	NA	V	250595	250847	2.71965	3.77209	1.60081
YNL249C	NA	XIV	181075	181345	2.71965	3.77209	1.60081
YPL185W	NA	XVI	195111	195740	2.71965	3.77209	1.60081
YBR279W	NA	II	761366	761658	2.71354	3.74187	1.57434
YEL024W	NA	V	107889	108185	2.71354	3.74187	1.57434
YML078W	CPR3	XIII	110989	111064	2.71354	3.74187	1.57434
YPL267W	NA	XVI	37628	37729	2.71354	3.74187	1.57434
YIL148W	RPL40A	IX	69964	70085	2.7105	3.72703	1.56241
YKR099W	NA	XI	636883	636955	2.7105	3.72703	1.56241
YML079W	NA	XIII	110421	110510	2.7105	3.72703	1.56241
YMR125W	STO1	XIII	517061	517161	2.7105	3.72703	1.56241
YNL085W	NA	XIV	468897	469089	2.7105	3.72703	1.56241
YDR192C	NUP42	IV	845870	845953	2.70746	3.71237	1.55391
YPL117C	IDI1	XVI	328176	328286	2.70746	3.71237	1.55391
YNL257C	NA	XIV	163822	163922	2.70443	3.69789	1.54105
YDL072C	NA	IV	329805	330022	2.7014	3.68357	1.52767
YIL002C	INP51	IX	352153	352349	2.7014	3.68357	1.52767
YIL071C	PCI8	IX	229864	229990	2.7014	3.68357	1.52767
YJL094C	NA	X	254159	254259	2.7014	3.68357	1.52767
YFL053W	NA	VI	23638	23744	2.69839	3.66941	1.51529
YGL097W	SRM1	VII	322693	322794	2.69839	3.66941	1.51529
YHR078W	NA	VIII	257311	257430	2.69839	3.66941	1.51529
YHR200W	RPN10	VIII	499196	499267	2.69839	3.66941	1.51529
YKR095W-A	NA	XI	623237	623325	2.69839	3.66941	1.51529
YLR430W	SEN1	XII	993527	993623	2.69839	3.66941	1.51529
YLR431C	ATG23	XII	998358	998490	2.69839	3.66941	1.51529
YML110C	COQ5	XIII	50843	50922	2.69839	3.66941	1.51529
YMR096W	NA	XIII	459399	459511	2.69839	3.66941	1.51529
YNR055C	NA	XIV	729205	729327	2.69839	3.66941	1.51529
YOR017W	NA	XV	361380	361507	2.69839	3.66941	1.51529
YOR212W	STE4	XV	743799	743915	2.69839	3.66941	1.51529
YPL127C	NA	XVI	309537	309611	2.69839	3.66941	1.51529
YGL009C	NA	VII	477620	477942	2.69702	2.81045	1.00541
YBR025C	NA	II	290673	290811	2.69537	3.65542	1.50386
YPR191W	QCR2	XVI	920380	920602	2.69537	3.65542	1.50386
YGR111W	NA	VII	716161	716272	2.69237	3.64158	1.49562
YIL162W	NA	IX	37969	38079	2.69237	3.64158	1.49562
YLR430W	SEN1	XII	993819	993931	2.69237	3.64158	1.49562
YOR196C	NA	XV	715089	715224	2.69237	3.64158	1.49562
YIL162W	NA	IX	37793	37877	2.68937	3.6279	1.4949
YNL273W	NA	XIV	124018	124111	2.68937	3.6279	1.4949
YOR196C	NA	XV	715265	715355	2.68937	3.6279	1.4949
YPR069C	NA	XVI	685394	685465	2.68937	3.6279	1.4949
YBR139W	NA	II	518026	518110	2.68638	3.61436	1.48645
YBR162C	NA	II	564482	564679	2.68638	3.61436	1.48645
YGL177W	NA	VII	168478	168618	2.68638	3.61436	1.48645
YIL161W	NA	IX	38763	39026	2.68638	3.61436	1.48645
YNL248C	RPA49	XIV	182356	182472	2.68638	3.61436	1.48645
YOR001W	NA	XV	326999	327145	2.68638	3.61436	1.48645
YOR003W	NA	XV	332263	332344	2.68638	3.61436	1.48645
YPL006W	NA	XVI	545278	545349	2.68638	3.61436	1.48645
YPL128C	TBF1	XVI	308813	308928	2.68638	3.61436	1.48645
YPR163C	TIF3	XVI	869207	869641	2.68638	3.61436	1.48645
YGL009C	NA	VII	478126	478222	2.68577	2.79039	0.99839
YIL162W	NA	IX	37387	37589	2.6834	3.60098	1.47444
YPL119C	DBP1	XVI	326009	326219	2.6834	3.60098	1.47444
YPR163C	TIF3	XVI	869726	870024	2.6834	3.60098	1.47444
YBL104C	SEA4	II	22183	22269	2.68042	3.58774	1.46288
YBR076W	NA	II	388794	388911	2.68042	3.58774	1.46288
YFL046W	NA	VI	42933	43009	2.68042	3.58774	1.46288
YHR003C	NA	VIII	111195	111315	2.68042	3.58774	1.46288
YKL157W	APE2	XI	155904	156313	2.68042	3.58774	1.46288
YOR209C	NA	XV	737796	737915	2.68042	3.58774	1.46288
YDL146W	NA	IV	192107	192288	2.67745	3.57464	1.45552
YDR265W	PEX10	IV	999588	999686	2.67745	3.57464	1.45552
YFR040W	NA	VI	234159	234254	2.67745	3.57464	1.45552
YHR120W	NA	VIII	348024	348158	2.67745	3.57464	1.45552
YIL048W	NA	IX	261642	261851	2.67745	3.57464	1.45552
YKL077W	NA	XI	291417	291531	2.67745	3.57464	1.45552
YDR171W	NA	IV	806910	807041	2.67623	2.74954	0.9627
YGL008C	PMA1	VII	481943	482104	2.67623	2.74954	0.9627
YLL026W	NA	XII	90145	90273	2.67623	2.74954	0.9627
YDR427W	NA	IV	1322442	1322630	2.67448	3.56168	1.44466
YGR001C	NA	VII	497804	497916	2.67448	3.56168	1.44466
YGR106C	NA	VII	699452	699577	2.67448	3.56168	1.44466
YKL076C	NA	XI	292779	292865	2.67448	3.56168	1.44466
YNL169C	NA	XIV	317134	317261	2.67448	3.56168	1.44466
YPR122W	AXL1	XVI	782217	782321	2.67448	3.56168	1.44466
YEL033W	NA	V	86132	86256	2.6724	2.76668	0.97836
YOR134W	NA	XV	577223	577299	2.6724	2.76668	0.97836
YBR085C-A	NA	II	420870	421018	2.67153	3.54885	1.43338
YHR001W-A	NA	VIII	108011	108193	2.67153	3.54885	1.43338
YJL058C	NA	X	328790	328904	2.67153	3.54885	1.43338
YJL084C	ALY2	X	275551	275656	2.67153	3.54885	1.43338
YKR003W	NA	XI	445610	445696	2.67153	3.54885	1.43338
YNL266W	NA	XIV	144374	144495	2.67153	3.54885	1.43338
YOR336W	NA	XV	950880	951004	2.67153	3.54885	1.43338
YBR025C	NA	II	290878	291120	2.66857	3.53616	1.42302
YBR041W	NA	II	318651	318782	2.66857	3.53616	1.42302
YBR054W	NA	II	343760	343889	2.66857	3.53616	1.42302
YBR150C	NA	II	544324	544497	2.66857	3.53616	1.42302
YBR158W	AMN1	II	556880	556975	2.66857	3.53616	1.42302
YDR178W	SDH4	IV	818234	818332	2.66857	3.53616	1.42302
YDR194C	NA	IV	847852	847951	2.66857	3.53616	1.42302
YGL114W	NA	VII	293688	293817	2.66857	3.53616	1.42302
YIL095W	PRK1	IX	184713	184849	2.66857	3.53616	1.42302
YJL155C	NA	X	131633	131762	2.66857	3.53616	1.42302
YKL076C	NA	XI	292328	292478	2.66857	3.53616	1.42302
YMR237W	NA	XIII	744907	745113	2.66857	3.53616	1.42302
YOL077W-A	NA	XV	185418	185617	2.66857	3.53616	1.42302
YOR242C	NA	XV	790014	790120	2.66857	3.53616	1.42302
YER052C	HOM3	V	257445	257516	2.66563	3.5236	1.4144
YFL046W	NA	VI	43068	43190	2.66563	3.5236	1.4144
YIL074C	NA	IX	221668	221784	2.66563	3.5236	1.4144
YJL208C	NA	X	39650	39726	2.66563	3.5236	1.4144
YOR196C	NA	XV	715855	716016	2.66563	3.5236	1.4144
YPR032W	SRO7	XVI	634352	634424	2.66563	3.5236	1.4144
YBR053C	NA	II	340672	340772	2.66269	3.51116	1.40666
YBR086C	NA	II	421175	421252	2.66269	3.51116	1.40666
YDR251W	NA	IV	961084	961189	2.66269	3.51116	1.40666
YGR098C	NA	VII	683734	683836	2.66269	3.51116	1.40666
YHR206W	SKN7	VIII	512814	512927	2.66269	3.51116	1.40666
YJR109C	NA	X	631228	631311	2.66269	3.51116	1.40666
YOR169C	NA	XV	651504	651582	2.66269	3.51116	1.40666
YOR310C	NOP58	XV	898281	898360	2.66269	3.51116	1.40666
YDL192W	NA	IV	116336	116450	2.65976	3.49885	1.39756
YDR329C	PEX3	IV	1127103	1127240	2.65976	3.49885	1.39756
YER124C	NA	V	407604	407751	2.65976	3.49885	1.39756
YIL126W	STH1	IX	118849	118970	2.65976	3.49885	1.39756
YBR086C	NA	II	422300	422406	2.65683	3.48667	1.39068
YDR400W	NA	IV	1270623	1270769	2.65683	3.48667	1.39068
YGL137W	NA	VII	251421	251554	2.65683	3.48667	1.39068
YHR210C	NA	VIII	523174	523310	2.65683	3.48667	1.39068
YLR426W	NA	XII	986214	986286	2.65683	3.48667	1.39068
YOL115W	PAP2	XV	100639	100833	2.65683	3.48667	1.39068
YAL029C	MYO4	I	91020	91198	2.65392	3.4746	1.3804
YBR086C	NA	II	421304	421414	2.65392	3.4746	1.3804
YBR208C	DUR1,2	II	640802	640899	2.65392	3.4746	1.3804
YDR055W	PST1	IV	563479	563588	2.65392	3.4746	1.3804
YFL044C	OTU1	VI	46436	46593	2.65392	3.4746	1.3804
YGL137W	NA	VII	251183	251309	2.65392	3.4746	1.3804
YGR116W	SPT6	VII	719784	719867	2.65392	3.4746	1.3804
YJR109C	NA	X	630757	630925	2.65392	3.4746	1.3804
YKR082W	NUP133	XI	594336	594444	2.65392	3.4746	1.3804
YOR117W	RPT5	XV	545109	545220	2.65392	3.4746	1.3804
YPL179W	PPQ1	XVI	208019	208197	2.65392	3.4746	1.3804
YPL179W	PPQ1	XVI	208578	208683	2.65392	3.4746	1.3804
YCR034W	FEN1	III	190728	190907	2.651	3.46265	1.37093
YDL092W	NA	IV	293052	293127	2.651	3.46265	1.37093
YDR454C	GUK1	IV	1366622	1366704	2.651	3.46265	1.37093
YIL115W-A	NA	IX	143704	143874	2.651	3.46265	1.37093
YJL197W	NA	X	63776	63905	2.651	3.46265	1.37093
YNL247W	NA	XIV	183568	183645	2.651	3.46265	1.37093
YAL012W	CYS3	I	131181	131253	2.65041	2.72802	0.95061
YKL181W	PRS1	XI	105869	105959	2.65041	2.72802	0.95061
YBR230C	NA	II	679655	679793	2.64955	2.65678	0.89889
YDL023C	YDL023C	IV	412565	412791	2.64955	2.65678	0.89889
YJL026W	RNR2	X	392578	392682	2.64955	2.65678	0.89889
YLR185W	RPL37A	XII	523101	523186	2.64955	2.65678	0.89889
YLR390W-A	CCW14	XII	904129	904204	2.64955	2.65678	0.89889
YAL029C	MYO4	I	92281	92352	2.6481	3.45082	1.36427
YER053C	NA	V	259647	259727	2.6481	3.45082	1.36427
YFR010W	NA	VI	165447	165615	2.6481	3.45082	1.36427
YHR146W	NA	VIII	391135	391371	2.6481	3.45082	1.36427
YJR108W	NA	X	629902	630023	2.6481	3.45082	1.36427
YOR341W	RPA190	XV	963193	963443	2.6481	3.45082	1.36427
YDL071C	YDL071C	IV	332094	332198	2.6452	3.4391	1.35437
YDR457W	NA	IV	1370726	1370863	2.6452	3.4391	1.35437
YDR533C	NA	IV	1501667	1501797	2.6452	3.4391	1.35437
YHR151C	NA	VIII	399802	399954	2.6452	3.4391	1.35437
YPR172W	NA	XVI	885884	885987	2.6452	3.4391	1.35437
YDL159W-A	YDL159W-A	IV	172119	172215	2.6423	3.4275	1.3445
YDR452W	PPN1	IV	1363351	1363432	2.6423	3.4275	1.3445
YDR533C	NA	IV	1502138	1502220	2.6423	3.4275	1.3445
YIL143C	SSL2	IX	82272	82390	2.6423	3.4275	1.3445
YJR108W	NA	X	629563	629684	2.6423	3.4275	1.3445
YKL018W	SWD2	XI	405332	405416	2.6423	3.4275	1.3445
YOR294W	NA	XV	868306	868380	2.6423	3.4275	1.3445
YPL203W	TPK2	XVI	166232	166368	2.6423	3.4275	1.3445
YBR139W	NA	II	516254	516423	2.63942	3.416	1.33492
YBR214W	NA	II	651708	652109	2.63942	3.416	1.33492
YBR269C	NA	II	742493	742579	2.63942	3.416	1.33492
YCR093W	CDC39	III	283298	283425	2.63942	3.416	1.33492
YDL151C	NA	IV	184324	184426	2.63942	3.416	1.33492
YDR054C	CDC34	IV	562409	562486	2.63942	3.416	1.33492
YER080W	AIM9	V	319991	320152	2.63942	3.416	1.33492
YGL226C-A	NA	VII	71643	71864	2.63942	3.416	1.33492
YGR103W	NOP7	VII	696360	696465	2.63942	3.416	1.33492
YHR107C	CDC12	VIII	327137	327213	2.63942	3.416	1.33492
YHR205W	SCH9	VIII	510150	510221	2.63942	3.416	1.33492
YHR206W	SKN7	VIII	511351	511466	2.63942	3.416	1.33492
YHR210C	NA	VIII	522290	522361	2.63942	3.416	1.33492
YIL038C	NA	IX	281620	281751	2.63942	3.416	1.33492
YJL069C	NA	X	313221	313318	2.63942	3.416	1.33492
YJR109C	NA	X	631479	631717	2.63942	3.416	1.33492
YKL126W	YPK1	XI	205020	205100	2.63942	3.416	1.33492
YKL135C	NA	XI	188639	188738	2.63942	3.416	1.33492
YLL049W	NA	XII	42973	43093	2.63942	3.416	1.33492
YNL118C	DCP2	XIV	404820	404946	2.63942	3.416	1.33492
YNL201C	NA	XIV	263760	263852	2.63942	3.416	1.33492
YNL237W	NA	XIV	204657	204838	2.63942	3.416	1.33492
YNL263C	NA	XIV	147739	147818	2.63942	3.416	1.33492
YOL073C	NA	XV	194736	194814	2.63942	3.416	1.33492
YOL146W	NA	XV	49901	50019	2.63942	3.416	1.33492
YOR078W	BUD21	XV	473008	473117	2.63942	3.416	1.33492
YOR207C	RET1	XV	733399	733494	2.63942	3.416	1.33492
YPL164C	NA	XVI	241911	242073	2.63942	3.416	1.33492
YPR016C	TIF6	XVI	592983	593108	2.63942	3.416	1.33492
YBR239C	NA	II	699547	699637	2.63653	3.40461	1.33141
YDL064W	NA	IV	337755	337826	2.63653	3.40461	1.33141
YDR056C	NA	IV	565041	565213	2.63653	3.40461	1.33141
YDR070C	NA	IV	588349	588432	2.63653	3.40461	1.33141
YDR349C	NA	IV	1173555	1173644	2.63653	3.40461	1.33141
YER044C	ERG28	V	237524	237627	2.63653	3.40461	1.33141
YGR184C	UBR1	VII	863127	863225	2.63653	3.40461	1.33141
YHR203C	RPS4B	VIII	504347	504545	2.63653	3.40461	1.33141
YPR170W-A	NA	XVI	883424	883713	2.63653	3.40461	1.33141
YBR160W	CDC28	II	560388	560520	2.63366	3.39333	1.32303
YBR052C	NA	II	339813	339925	2.63079	3.38215	1.31501
YDL100C	GET3	IV	282494	282652	2.63079	3.38215	1.31501
YFR005C	NA	VI	154714	154836	2.63079	3.38215	1.31501
YGL173C	XRN1	VII	180338	180418	2.63079	3.38215	1.31501
YHR074W	NA	VIII	247777	247888	2.63079	3.38215	1.31501
YIL075C	RPN2	IX	220451	220544	2.63079	3.38215	1.31501
YJL217W	NA	X	23143	23221	2.63079	3.38215	1.31501
YJR066W	TOR1	X	561158	561517	2.63079	3.38215	1.31501
YKL130C	NA	XI	197862	197946	2.63079	3.38215	1.31501
YPL160W	CDC60	XVI	246962	247099	2.63079	3.38215	1.31501
YPR098C	NA	XVI	728754	728826	2.63079	3.38215	1.31501
YDL193W	NA	IV	115078	115200	2.62793	3.37107	1.30608
YDR302W	NA	IV	1068767	1068880	2.62793	3.37107	1.30608
YER077C	NA	V	316933	317043	2.62793	3.37107	1.30608
YER156C	NA	V	483960	484065	2.62793	3.37107	1.30608
YJL004C	NA	X	431969	432059	2.62793	3.37107	1.30608
YJR122W	IBA57	X	649146	649283	2.62793	3.37107	1.30608
YKR068C	NA	XI	570539	570756	2.62793	3.37107	1.30608
YLR080W	NA	XII	287340	287542	2.62793	3.37107	1.30608
YPL260W	NA	XVI	48736	48807	2.62793	3.37107	1.30608
YCR066W	NA	III	233588	233681	2.62507	3.36009	1.29709
YCR091W	KIN82	III	275271	275354	2.62507	3.36009	1.29709
YDR255C	RMD5	IV	967253	967357	2.62507	3.36009	1.29709
YGR184C	UBR1	VII	866250	866594	2.62507	3.36009	1.29709
YNL154C	NA	XIV	344582	344708	2.62507	3.36009	1.29709
YBL003C	HTA2	II	232729	232806	2.62222	3.34921	1.28724
YGR260W	NA	VII	1012641	1012756	2.62222	3.34921	1.28724
YML049C	NA	XIII	176362	176451	2.62222	3.34921	1.28724
YOR321W	NA	XV	918459	918590	2.62222	3.34921	1.28724
YDL099W	NA	IV	283898	284033	2.61938	3.33843	1.27769
YDL201W	NA	IV	99744	99848	2.61938	3.33843	1.27769
YDR339C	FCF1	IV	1150186	1150305	2.61938	3.33843	1.27769
YER003C	PMI40	V	158589	158747	2.61938	3.33843	1.27769
YIL047C-A	NA	IX	264127	264246	2.61938	3.33843	1.27769
YIL092W	NA	IX	189691	189819	2.61938	3.33843	1.27769
YIL116W	NA	IX	142914	143029	2.61938	3.33843	1.27769
YMR062C	ARG7	XIII	395212	395350	2.61938	3.33843	1.27769
YDL131W	NA	IV	225867	225978	2.61654	3.32774	1.27031
YDR206W	NA	IV	863969	864101	2.61654	3.32774	1.27031
YDR486C	VPS60	IV	1427884	1427999	2.61654	3.32774	1.27031
YER023W	PRO3	V	200256	200360	2.61654	3.32774	1.27031
YPR111W	NA	XVI	748943	749014	2.61654	3.32774	1.27031
YFR049W	NA	VI	248590	248662	2.61371	3.31715	1.26095
YJL211C	NA	X	37441	37585	2.61371	3.31715	1.26095
YLR370C	NA	XII	861657	861816	2.61371	3.31715	1.26095
YMR164C	NA	XIII	590991	591112	2.61371	3.31715	1.26095
YPL087W	NA	XVI	384293	384488	2.61371	3.31715	1.26095
YBR229C	ROT2	II	679516	679588	2.61172	2.66101	0.90077
YAL026C	DRS2	I	99509	99626	2.61089	3.30665	1.25218
YBR023C	CHS3	II	287316	287439	2.61089	3.30665	1.25218
YBR151W	NA	II	545549	545662	2.61089	3.30665	1.25218
YDL165W	CDC36	IV	164251	164389	2.61089	3.30665	1.25218
YDR128W	MTC5	IV	708099	708201	2.61089	3.30665	1.25218
YDR283C	GCN2	IV	1029226	1029334	2.61089	3.30665	1.25218
YDR399W	HPT1	IV	1270182	1270373	2.61089	3.30665	1.25218
YER029C	SMB1	V	213081	213188	2.61089	3.30665	1.25218
YFL007W	BLM10	VI	123597	123725	2.61089	3.30665	1.25218
YFL034C-B	MOB2	VI	63315	63409	2.61089	3.30665	1.25218
YHR062C	NA	VIII	223218	223355	2.61089	3.30665	1.25218
YIL142C-A	NA	IX	83914	84011	2.61089	3.30665	1.25218
YKL106W	NA	XI	239553	239875	2.61089	3.30665	1.25218
YKL168C	NA	XI	133262	133445	2.61089	3.30665	1.25218
YKL192C	NA	XI	80252	80349	2.61089	3.30665	1.25218
YKL193C	SDS22	XI	79741	79822	2.61089	3.30665	1.25218
YKR014C	NA	XI	465422	465624	2.61089	3.30665	1.25218
YLL054C	NA	XII	34996	35092	2.61089	3.30665	1.25218
YLR038C	NA	XII	224991	225236	2.61089	3.30665	1.25218
YLR224W	NA	XII	587262	587343	2.61089	3.30665	1.25218
YML003W	NA	XIII	263773	263872	2.61089	3.30665	1.25218
YML073C	RPL6A	XIII	125931	126101	2.61089	3.30665	1.25218
YMR080C	NAM7	XIII	428712	428816	2.61089	3.30665	1.25218
YMR216C	NA	XIII	699645	699747	2.61089	3.30665	1.25218
YNL201C	NA	XIV	263165	263250	2.61089	3.30665	1.25218
YNL237W	NA	XIV	204359	204431	2.61089	3.30665	1.25218
YNR066C	NA	XIV	756876	756977	2.61089	3.30665	1.25218
YOR014W	RTS1	XV	358051	358156	2.61089	3.30665	1.25218
YAL021C	CCR4	I	113216	113393	2.61051	2.65893	0.89889
YAL023C	PMT2	I	107445	107529	2.61051	2.65893	0.89889
YAL035W	FUN12	I	76560	76794	2.61051	2.65893	0.89889
YBL030C	PET9	II	164011	164166	2.61051	2.65893	0.89889
YBL099W	NA	II	36961	37040	2.61051	2.65893	0.89889
YBL100C	NA	II	37684	37906	2.61051	2.65893	0.89889
YBR132C	NA	II	501274	501360	2.61051	2.65893	0.89889
YCL010C	NA	III	104550	104736	2.61051	2.65893	0.89889
YCL010C	NA	III	104791	105076	2.61051	2.65893	0.89889
YDL093W	NA	IV	289341	289423	2.61051	2.65893	0.89889
YDL126C	NA	IV	238346	238465	2.61051	2.65893	0.89889
YDL136W	RPL35B	IV	218293	218443	2.61051	2.65893	0.89889
YDL181W	NA	IV	135237	135438	2.61051	2.65893	0.89889
YDR001C	NA	IV	450990	451219	2.61051	2.65893	0.89889
YDR226W	ADK1	IV	916392	916798	2.61051	2.65893	0.89889
YDR405W	MRP20	IV	1277763	1277943	2.61051	2.65893	0.89889
YDR509W	NA	IV	1467457	1467559	2.61051	2.65893	0.89889
YDR516C	NA	IV	1476014	1476298	2.61051	2.65893	0.89889
YEL039C	CYC7	V	79035	79175	2.61051	2.65893	0.89889
YEL046C	NA	V	68474	68783	2.61051	2.65893	0.89889
YEL060C	PRB1	V	41919	42067	2.61051	2.65893	0.89889
YER064C	NA	V	283429	283508	2.61051	2.65893	0.89889
YER103W	SSA4	V	365619	365697	2.61051	2.65893	0.89889
YFL026W	NA	VI	82721	82829	2.61051	2.65893	0.89889
YFL037W	TUB2	VI	57312	57449	2.61051	2.65893	0.89889
YFL039C	ACT1	VI	54287	54390	2.61051	2.65893	0.89889
YFR017C	NA	VI	182368	182482	2.61051	2.65893	0.89889
YGL012W	NA	VII	473146	473288	2.61051	2.65893	0.89889
YGL030W	RPL30	VII	439038	439111	2.61051	2.65893	0.89889
YGL049C	TIF4632	VII	409573	409781	2.61051	2.65893	0.89889
YGL136C	NA	VII	252636	252727	2.61051	2.65893	0.89889
YGL148W	NA	VII	226824	227240	2.61051	2.65893	0.89889
YGL194C-A	NA	VII	137550	137622	2.61051	2.65893	0.89889
YGL194C-A	NA	VII	138138	138242	2.61051	2.65893	0.89889
YGL234W	NA	VII	56859	56961	2.61051	2.65893	0.89889
YGR020C	NA	VII	527254	527364	2.61051	2.65893	0.89889
YGR060W	NA	VII	612809	613053	2.61051	2.65893	0.89889
YGR094W	NA	VII	673309	673448	2.61051	2.65893	0.89889
YGR115C	NA	VII	720849	721056	2.61051	2.65893	0.89889
YGR156W	NA	VII	799910	800142	2.61051	2.65893	0.89889
YGR211W	NA	VII	915190	915355	2.61051	2.65893	0.89889
YHR069C-A	NA	VIII	235590	235710	2.61051	2.65893	0.89889
YHR173C	NA	VIII	450832	450905	2.61051	2.65893	0.89889
YIL155C	NA	IX	52220	52294	2.61051	2.65893	0.89889
YJL005W	CYR1	X	425744	425867	2.61051	2.65893	0.89889
YJL012C	VTC4	X	413021	413202	2.61051	2.65893	0.89889
YJL128C	PBS2	X	178829	178926	2.61051	2.65893	0.89889
YJL177W	RPL17B	X	90957	91040	2.61051	2.65893	0.89889
YJR018W	NA	X	466709	467078	2.61051	2.65893	0.89889
YJR103W	NA	X	621109	621190	2.61051	2.65893	0.89889
YJR109C	NA	X	632629	632880	2.61051	2.65893	0.89889
YJR114W	YJR114W	X	638367	638704	2.61051	2.65893	0.89889
YKL055C	NA	XI	336642	336953	2.61051	2.65893	0.89889
YKL145W-A	NA	XI	175355	175579	2.61051	2.65893	0.89889
YKL164C	PIR1	XI	142813	142883	2.61051	2.65893	0.89889
YKL181W	PRS1	XI	106034	106258	2.61051	2.65893	0.89889
YKR065C	PAM17	XI	566312	566540	2.61051	2.65893	0.89889
YKR066C	NA	XI	566920	567066	2.61051	2.65893	0.89889
YLR259C	HSP60	XII	663581	663706	2.61051	2.65893	0.89889
YLR414C	NA	XII	953158	953317	2.61051	2.65893	0.89889
YML120C	NA	XIII	29585	29843	2.61051	2.65893	0.89889
YMR002W	NA	XIII	272160	272486	2.61051	2.65893	0.89889
YMR072W	NA	XIII	411585	412095	2.61051	2.65893	0.89889
YMR189W	GCV2	XIII	640407	640542	2.61051	2.65893	0.89889
YMR190C	NA	XIII	643423	643494	2.61051	2.65893	0.89889
YMR275C	BUL1	XIII	817930	818006	2.61051	2.65893	0.89889
YMR318C	ADH6	XIII	912062	912132	2.61051	2.65893	0.89889
YNL005C	MRP7	XIV	622228	622303	2.61051	2.65893	0.89889
YNL064C	YDJ1	XIV	505777	506090	2.61051	2.65893	0.89889
YNL069C	RPL16B	XIV	494932	495006	2.61051	2.65893	0.89889
YNL072W	RNH201	XIV	490643	490905	2.61051	2.65893	0.89889
YNL079C	TPM1	XIV	478956	479044	2.61051	2.65893	0.89889
YNL079C	TPM1	XIV	479117	479214	2.61051	2.65893	0.89889
YNL096C	RPS7B	XIV	443666	443781	2.61051	2.65893	0.89889
YNL208W	NA	XIV	253571	253898	2.61051	2.65893	0.89889
YOL016C	NA	XV	295779	295964	2.61051	2.65893	0.89889
YOR027W	NA	XV	381230	381409	2.61051	2.65893	0.89889
YOR134W	NA	XV	577408	577478	2.61051	2.65893	0.89889
YOR150W	MRPL23	XV	613992	614181	2.61051	2.65893	0.89889
YOR154W	NA	XV	624292	624473	2.61051	2.65893	0.89889
YOR161C	NA	XV	638413	638544	2.61051	2.65893	0.89889
YOR161W-A	NA	XV	637538	637658	2.61051	2.65893	0.89889
YOR188W	NA	XV	684994	685367	2.61051	2.65893	0.89889
YOR276W	CAF20	XV	841355	841593	2.61051	2.65893	0.89889
YOR361C	PRT1	XV	1017897	1018008	2.61051	2.65893	0.89889
YOR374W	ALD4	XV	1040130	1040384	2.61051	2.65893	0.89889
YPL094C	SEC62	XVI	370327	370516	2.61051	2.65893	0.89889
YPL107W	NA	XVI	350191	350272	2.61051	2.65893	0.89889
YPL231W	NA	XVI	109183	109495	2.61051	2.65893	0.89889
YPL231W	NA	XVI	110824	110894	2.61051	2.65893	0.89889
YPR074C	NA	XVI	694592	694905	2.61051	2.65893	0.89889
YPR103W	PRE2	XVI	732455	732543	2.61051	2.65893	0.89889
YPR145W	NA	XVI	823284	823456	2.61051	2.65893	0.89889
YPR154W	PIN3	XVI	834521	834606	2.61051	2.65893	0.89889
YDR431W	NA	IV	1327336	1327494	2.60807	3.29624	1.25218
YDR480W	DIG2	IV	1417485	1417585	2.60807	3.29624	1.25218
YER069W	NA	V	294348	294448	2.60807	3.29624	1.25218
YGR094W	NA	VII	672270	672341	2.60807	3.29624	1.25218
YGR166W	TRS65	VII	830159	830287	2.60807	3.29624	1.25218
YHR118C	NA	VIII	343988	344064	2.60807	3.29624	1.25218
YPL079W	RPL21B	XVI	407253	407522	2.60807	3.29624	1.25218
YCR028C	NA	III	171570	171641	2.60526	3.28592	1.25218
YDL040C	NAT1	IV	381258	381422	2.60526	3.28592	1.25218
YDR100W	NA	IV	655169	655301	2.60526	3.28592	1.25218
YGL173C	XRN1	VII	178983	179061	2.60526	3.28592	1.25218
YGL173C	XRN1	VII	179153	179324	2.60526	3.28592	1.25218
YLR221C	NA	XII	578950	579054	2.60526	3.28592	1.25218
YLR238W	NA	XII	614635	614765	2.60526	3.28592	1.25218
YBR076W	NA	II	389909	389980	2.60245	3.27568	1.25218
YLL010C	NA	XII	130500	130600	2.60245	3.27568	1.25218
YML072C	NA	XIII	128270	128354	2.60245	3.27568	1.25218
YMR071C	NA	XIII	410901	411018	2.60245	3.27568	1.25218
YMR309C	NA	XIII	894123	894229	2.60245	3.27568	1.25218
YOR049C	NA	XV	422695	422776	2.60245	3.27568	1.25218
YER002W	NA	V	157815	157906	2.59965	3.26553	1.25218
YGL173C	XRN1	VII	178639	178721	2.59965	3.26553	1.25218
YGL194C-A	NA	VII	138728	138873	2.59965	3.26553	1.25218
YHR104W	NA	VIII	323357	323691	2.59965	3.26553	1.25218
YJL030W	NA	X	389011	389127	2.59965	3.26553	1.25218
YKL140W	TGL1	XI	180213	180352	2.59965	3.26553	1.25218
YNL181W	NA	XIV	298798	298937	2.59965	3.26553	1.25218
YOL027C	MDM38	XV	273085	273169	2.59965	3.26553	1.25218
YOR314W	NA	XV	903604	903675	2.59965	3.26553	1.25218
YLR257W	NA	XII	659055	659125	2.59698	2.63579	0.89598
YER030W	NA	V	213446	213611	2.59685	3.25547	1.25218
YFL013W-A	NA	VI	107435	107669	2.59685	3.25547	1.25218
YGL069C	YGL069C	VII	375383	375586	2.59685	3.25547	1.25218
YLR192C	NA	XII	538899	538969	2.59685	3.25547	1.25218
YOR049C	NA	XV	423184	423259	2.59685	3.25547	1.25218
YOR228C	NA	XV	765923	766020	2.59685	3.25547	1.25218
YBL026W	LSM2	II	170842	170953	2.59406	3.24549	1.24662
YDR052C	DBF4	IV	561026	561224	2.59406	3.24549	1.24662
YDR216W	NA	IV	897200	897323	2.59406	3.24549	1.24662
YER164W	NA	V	505341	505468	2.59406	3.24549	1.24662
YKR010C	NA	XI	461679	461752	2.59406	3.24549	1.24662
YLR441C	RPS1A	XII	1018758	1018941	2.59406	3.24549	1.24662
YOR174W	NA	XV	660067	660156	2.59406	3.24549	1.24662
YBR048W	RPS11B	II	334131	334262	2.59128	3.23559	1.23841
YER021W	RPN3	V	197584	197663	2.59128	3.23559	1.23841
YNL154C	NA	XIV	345393	345469	2.59128	3.23559	1.23841
YNR048W	YNR048W	XIV	710582	710754	2.59128	3.23559	1.23841
YOR191W	ULS1	XV	691554	691656	2.59128	3.23559	1.23841
YOR198C	NA	XV	719229	719469	2.59128	3.23559	1.23841
YHR132W-A	NA	VIII	370176	370267	2.5885	3.22577	1.23104
YJR080C	AIM24	X	581322	581392	2.5885	3.22577	1.23104
YMR071C	NA	XIII	410488	410594	2.5885	3.22577	1.23104
YOL003C	NA	XV	322782	322861	2.5885	3.22577	1.23104
YPL113C	NA	XVI	337119	337247	2.5885	3.22577	1.23104
YGR204W	NA	VII	906851	907001	2.58655	2.61805	0.87923
YLR259C	HSP60	XII	663957	664240	2.58655	2.61805	0.87923
YDR504C	NA	IV	1457523	1457622	2.58573	3.21604	1.22491
YGL049C	TIF4632	VII	408325	408494	2.58573	3.21604	1.22491
YHR181W	SVP26	VIII	467192	467302	2.58573	3.21604	1.22491
YNL292W	NA	XIV	82806	83037	2.58573	3.21604	1.22491
YNR048W	YNR048W	XIV	710798	710938	2.58573	3.21604	1.22491
YOL017W	NA	XV	293194	293317	2.58573	3.21604	1.22491
YBL007C	NA	II	215260	215340	2.58297	3.20638	1.21721
YBL051C	PIN4	II	124298	124461	2.58297	3.20638	1.21721
YBR162C	NA	II	563208	563693	2.58297	3.20638	1.21721
YBR181C	RPS6B	II	592014	592092	2.58297	3.20638	1.21721
YCR033W	NA	III	186426	186499	2.58297	3.20638	1.21721
YDL066W	NA	IV	335513	335729	2.58297	3.20638	1.21721
YDL129W	NA	IV	231165	231274	2.58297	3.20638	1.21721
YDR093W	NA	IV	630814	630885	2.58297	3.20638	1.21721
YDR160W	SSY1	IV	776675	776806	2.58297	3.20638	1.21721
YDR357C	CNL1	IV	1188310	1188437	2.58297	3.20638	1.21721
YDR464W	NA	IV	1388104	1388363	2.58297	3.20638	1.21721
YER013W	NA	V	178230	178484	2.58297	3.20638	1.21721
YER052C	HOM3	V	256868	256938	2.58297	3.20638	1.21721
YFL042C	YFL042C	VI	47489	47669	2.58297	3.20638	1.21721
YGR186W	TFG1	VII	868791	868926	2.58297	3.20638	1.21721
YHL030W	NA	VIII	40918	41015	2.58297	3.20638	1.21721
YHR108W	NA	VIII	329109	329249	2.58297	3.20638	1.21721
YHR158C	NA	VIII	415353	415531	2.58297	3.20638	1.21721
YJL213W	NA	X	34121	34198	2.58297	3.20638	1.21721
YKL007W	NA	XI	429493	429648	2.58297	3.20638	1.21721
YLL049W	NA	XII	42087	42320	2.58297	3.20638	1.21721
YLR114C	NA	XII	376958	377034	2.58297	3.20638	1.21721
YML085C	NA	XIII	98990	99139	2.58297	3.20638	1.21721
YML090W	NA	XIII	90950	91053	2.58297	3.20638	1.21721
YMR062C	ARG7	XIII	395660	395762	2.58297	3.20638	1.21721
YMR142C	RPL13B	XIII	551137	551219	2.58297	3.20638	1.21721
YMR308C	PSE1	XIII	891270	891366	2.58297	3.20638	1.21721
YNL051W	COG5	XIV	532528	532599	2.58297	3.20638	1.21721
YNL239W	LAP3	XIV	200885	201008	2.58297	3.20638	1.21721
YNR058W	NA	XIV	734756	734872	2.58297	3.20638	1.21721
YOR047C	STD1	XV	418299	418402	2.58297	3.20638	1.21721
YOR086C	NA	XV	486284	486622	2.58297	3.20638	1.21721
YOR128C	NA	XV	565878	565986	2.58297	3.20638	1.21721
YOR174W	NA	XV	658165	658249	2.58297	3.20638	1.21721
YOR212W	STE4	XV	743014	743113	2.58297	3.20638	1.21721
YOR335C	ALA1	XV	948402	948613	2.58297	3.20638	1.21721
YPL176C	NA	XVI	218219	218290	2.58297	3.20638	1.21721
YPL225W	NA	XVI	126191	126262	2.58297	3.20638	1.21721
YDR128W	MTC5	IV	711711	711834	2.58021	3.19679	1.21721
YEL061C	CIN8	V	39871	40091	2.58021	3.19679	1.21721
YJL014W	CCT3	X	408031	408166	2.58021	3.19679	1.21721
YDR381W	YRA1	IV	1237076	1237180	2.57746	3.18729	1.20933
YGL165C	NA	VII	192449	192570	2.57746	3.18729	1.20933
YIR003W	NA	IX	360991	361136	2.57746	3.18729	1.20933
YKR075C	NA	XI	580659	580778	2.57746	3.18729	1.20933
YLL041C	SDH2	XII	57016	57099	2.57746	3.18729	1.20933
YLR333C	RPS25B	XII	795639	795711	2.57746	3.18729	1.20933
YDL004W	NA	IV	443472	443545	2.57471	3.17786	1.20152
YFR013W	NA	VI	170679	170795	2.57471	3.17786	1.20152
YFR051C	NA	VI	251583	251697	2.57471	3.17786	1.20152
YHR072W-A	NA	VIII	241762	241930	2.57471	3.17786	1.20152
YIL107C	PFK26	IX	164832	164904	2.57471	3.17786	1.20152
YLR097C	NA	XII	336310	336417	2.57471	3.17786	1.20152
YNL043C	NA	XIV	545813	545900	2.57471	3.17786	1.20152
YBL053W	NA	II	118830	118947	2.57197	3.1685	1.19557
YBR005W	RCR1	II	245946	246032	2.57197	3.1685	1.19557
YHR082C	NA	VIII	269608	269760	2.57197	3.1685	1.19557
YBR111C	YSA1	II	461694	461767	2.56923	3.15921	1.18718
YGR061C	NA	VII	615573	615764	2.56923	3.15921	1.18718
YMR012W	CLU1	XIII	291399	291471	2.56923	3.15921	1.18718
YDR477W	SNF1	IV	1412299	1412393	2.5665	3.15	1.17973
YGL206C	CHC1	VII	106489	106609	2.5665	3.15	1.17973
YGR157W	CHO2	VII	803805	803919	2.5665	3.15	1.17973
YIL076W	SEC28	IX	217049	217153	2.5665	3.15	1.17973
YIL076W	SEC28	IX	217296	217378	2.5665	3.15	1.17973
YDL200C	MGT1	IV	101764	101917	2.56378	3.14085	1.17277
YDR175C	NA	IV	813941	814046	2.56378	3.14085	1.17277
YGL215W	NA	VII	88210	88373	2.56378	3.14085	1.17277
YGR061C	NA	VII	615408	615515	2.56378	3.14085	1.17277
YHR068W	NA	VIII	232113	232400	2.56378	3.14085	1.17277
YIL084C	NA	IX	203205	203302	2.56378	3.14085	1.17277
YMR266W	NA	XIII	799133	799285	2.56378	3.14085	1.17277
YMR304W	NA	XIII	874795	874947	2.56378	3.14085	1.17277
YNL044W	NA	XIV	545211	545283	2.56378	3.14085	1.17277
YNL161W	NA	XIV	333827	333898	2.56378	3.14085	1.17277
YBR114W	RAD16	II	469420	469498	2.56106	3.13178	1.16538
YCR053W	NA	III	218113	218277	2.56106	3.13178	1.16538
YJR076C	CDC11	X	576202	576287	2.56106	3.13178	1.16538
YNL206C	NA	XIV	258004	258113	2.56106	3.13178	1.16538
YPL224C	MMT2	XVI	127171	127294	2.56106	3.13178	1.16538
YBL090W	MRP21	II	49013	49190	2.55835	3.12277	1.15741
YCL012C	YCL012C	III	100534	100662	2.55835	3.12277	1.15741
YDL046W	NA	IV	371501	371627	2.55835	3.12277	1.15741
YDR043C	NA	IV	543479	543597	2.55835	3.12277	1.15741
YGL206C	CHC1	VII	104455	104567	2.55835	3.12277	1.15741
YMR119W-A	NA	XIII	506892	506963	2.55835	3.12277	1.15741
YNL075W	NA	XIV	485827	485914	2.55835	3.12277	1.15741
YOR150W	MRPL23	XV	613050	613141	2.55835	3.12277	1.15741
YBR080C	SEC18	II	401797	401911	2.55564	3.11383	1.15133
YBR132C	NA	II	500986	501058	2.55564	3.11383	1.15133
YCL014W	BUD3	III	98691	98807	2.55564	3.11383	1.15133
YDL065C	PEX19	IV	336233	336364	2.55564	3.11383	1.15133
YDR019C	GCV1	IV	484969	485172	2.55564	3.11383	1.15133
YDR129C	SAC6	IV	713710	713840	2.55564	3.11383	1.15133
YDR185C	UPS3	IV	833773	833901	2.55564	3.11383	1.15133
YDR348C	NA	IV	1171633	1171719	2.55564	3.11383	1.15133
YDR502C	SAM2	IV	1453106	1453187	2.55564	3.11383	1.15133
YER026C	CHO1	V	207860	207975	2.55564	3.11383	1.15133
YER026C	CHO1	V	208390	208466	2.55564	3.11383	1.15133
YER079C-A	NA	V	321167	321254	2.55564	3.11383	1.15133
YER129W	SAK1	V	418126	418206	2.55564	3.11383	1.15133
YFL018C	LPD1	VI	102855	102948	2.55564	3.11383	1.15133
YFR048W	NA	VI	246453	246555	2.55564	3.11383	1.15133
YFR051C	NA	VI	251271	251532	2.55564	3.11383	1.15133
YGL050W	NA	VII	405884	406017	2.55564	3.11383	1.15133
YGR174W-A	NA	VII	846899	847028	2.55564	3.11383	1.15133
YHR135C	YCK1	VIII	373936	374017	2.55564	3.11383	1.15133
YHR208W	BAT1	VIII	518261	518425	2.55564	3.11383	1.15133
YJL001W	PRE3	X	435128	435213	2.55564	3.11383	1.15133
YJL171C	NA	X	99418	99490	2.55564	3.11383	1.15133
YJL171C	NA	X	100484	100615	2.55564	3.11383	1.15133
YJL200C	NA	X	57134	57268	2.55564	3.11383	1.15133
YKL020C	NA	XI	401845	401939	2.55564	3.11383	1.15133
YKL067W	YNK1	XI	314701	314839	2.55564	3.11383	1.15133
YKL108W	SLD2	XI	233407	233607	2.55564	3.11383	1.15133
YKL129C	NA	XI	198129	198200	2.55564	3.11383	1.15133
YLL002W	RTT109	XII	145672	145761	2.55564	3.11383	1.15133
YLL013C	NA	XII	124852	124928	2.55564	3.11383	1.15133
YLL052C	NA	XII	37460	37557	2.55564	3.11383	1.15133
YLR083C	EMP70	XII	295289	295395	2.55564	3.11383	1.15133
YML017W	PSP2	XIII	237044	237121	2.55564	3.11383	1.15133
YMR105C	PGM2	XIII	477015	477202	2.55564	3.11383	1.15133
YNL064C	YDJ1	XIV	507004	507100	2.55564	3.11383	1.15133
YNL134C	NA	XIV	373534	373611	2.55564	3.11383	1.15133
YNL165W	NA	XIV	323960	324167	2.55564	3.11383	1.15133
YNR002C	ATO2	XIV	633180	633316	2.55564	3.11383	1.15133
YNR045W	NA	XIV	705526	705631	2.55564	3.11383	1.15133
YOR128C	NA	XV	565171	565290	2.55564	3.11383	1.15133
YPR191W	QCR2	XVI	919817	920072	2.55564	3.11383	1.15133
YBL056W	NA	II	114716	114955	2.55294	3.10496	1.15107
YBL075C	SSA3	II	86119	86190	2.55294	3.10496	1.15107
YBR222C	PCS60	II	668201	668286	2.55294	3.10496	1.15107
YDL088C	ASM4	IV	298666	298789	2.55294	3.10496	1.15107
YER118C	SHO1	V	399893	399967	2.55294	3.10496	1.15107
YML117W	NA	XIII	35343	35452	2.55294	3.10496	1.15107
YMR304C-A	NA	XIII	878125	878250	2.55294	3.10496	1.15107
YNL038W	NA	XIV	556163	556340	2.55294	3.10496	1.15107
YOL063C	CRT10	XV	210481	210587	2.55294	3.10496	1.15107
YML058W	NA	XIII	159667	159830	2.55024	3.09615	1.14391
YNL308C	NA	XIV	56628	56761	2.55024	3.09615	1.14391
YAL026C-A	NA	I	97105	97176	2.54794	3.08866	1.13771
YAR028W	NA	I	185456	185547	2.54794	3.08866	1.13771
YBL010C	NA	II	206397	206501	2.54794	3.08866	1.13771
YBL018C	NA	II	188065	188216	2.54794	3.08866	1.13771
YBL047C	EDE1	II	131934	132068	2.54794	3.08866	1.13771
YBL076C	ILS1	II	82709	82802	2.54794	3.08866	1.13771
YBL091C	NA	II	48446	48630	2.54794	3.08866	1.13771
YBL094C	NA	II	44439	44516	2.54794	3.08866	1.13771
YBL098W	NA	II	39773	39860	2.54794	3.08866	1.13771
YBR022W	NA	II	285451	285528	2.54794	3.08866	1.13771
YBR029C	CDS1	II	297582	297663	2.54794	3.08866	1.13771
YBR039W	NA	II	315526	315620	2.54794	3.08866	1.13771
YBR040W	NA	II	316174	316370	2.54794	3.08866	1.13771
YBR053C	NA	II	340273	340361	2.54794	3.08866	1.13771
YBR054W	NA	II	343012	343094	2.54794	3.08866	1.13771
YBR055C	PRP6	II	346266	346552	2.54794	3.08866	1.13771
YBR056W	NA	II	347665	348092	2.54794	3.08866	1.13771
YBR061C	TRM7	II	364347	364809	2.54794	3.08866	1.13771
YBR073W	RDH54	II	383882	384019	2.54794	3.08866	1.13771
YBR074W	YBR074W	II	386852	386927	2.54794	3.08866	1.13771
YBR086C	NA	II	422463	422551	2.54794	3.08866	1.13771
YBR091C	TIM12	II	428039	428131	2.54794	3.08866	1.13771
YBR093C	PHO5	II	430816	430917	2.54794	3.08866	1.13771
YBR098W	MMS4	II	440876	440994	2.54794	3.08866	1.13771
YBR143C	SUP45	II	530854	530924	2.54794	3.08866	1.13771
YBR149W	NA	II	540937	541220	2.54794	3.08866	1.13771
YBR168W	NA	II	573898	573998	2.54794	3.08866	1.13771
YBR183W	YPC1	II	596083	596160	2.54794	3.08866	1.13771
YBR206W	NA	II	634763	634934	2.54794	3.08866	1.13771
YBR213W	NA	II	649743	649995	2.54794	3.08866	1.13771
YBR236C	NA	II	690425	691019	2.54794	3.08866	1.13771
YBR261C	TAE1	II	735619	735749	2.54794	3.08866	1.13771
YBR285W	NA	II	773847	773945	2.54794	3.08866	1.13771
YBR287W	YBR287W	II	777358	777468	2.54794	3.08866	1.13771
YCR018C	NA	III	148353	148437	2.54794	3.08866	1.13771
YCR023C	NA	III	159888	160003	2.54794	3.08866	1.13771
YCR033W	NA	III	187065	187173	2.54794	3.08866	1.13771
YCR034W	FEN1	III	189511	189595	2.54794	3.08866	1.13771
YCR067C	NA	III	235955	236066	2.54794	3.08866	1.13771
YCR069W	CPR4	III	239385	239487	2.54794	3.08866	1.13771
YCR093W	CDC39	III	281618	281690	2.54794	3.08866	1.13771
YDL015C	NA	IV	426666	426780	2.54794	3.08866	1.13771
YDL025C	NA	IV	406334	406473	2.54794	3.08866	1.13771
YDL025C	NA	IV	406544	406638	2.54794	3.08866	1.13771
YDL025W-A	NA	IV	405212	405481	2.54794	3.08866	1.13771
YDL025W-A	NA	IV	405564	405637	2.54794	3.08866	1.13771
YDL045C	NA	IV	373528	373617	2.54794	3.08866	1.13771
YDL045W-A	MRP10	IV	372386	372468	2.54794	3.08866	1.13771
YDL067C	NA	IV	334359	334479	2.54794	3.08866	1.13771
YDL089W	NA	IV	297034	297159	2.54794	3.08866	1.13771
YDL096C	NA	IV	288537	288640	2.54794	3.08866	1.13771
YDL100C	GET3	IV	282967	283064	2.54794	3.08866	1.13771
YDL113C	ATG20	IV	258341	258414	2.54794	3.08866	1.13771
YDL132W	NA	IV	224091	224165	2.54794	3.08866	1.13771
YDL168W	SFA1	IV	160177	160296	2.54794	3.08866	1.13771
YDL171C	NA	IV	155505	155703	2.54794	3.08866	1.13771
YDL178W	DLD2	IV	140427	140577	2.54794	3.08866	1.13771
YDL192W	NA	IV	116837	117010	2.54794	3.08866	1.13771
YDL193W	NA	IV	114678	114781	2.54794	3.08866	1.13771
YDL205C	HEM3	IV	93845	93926	2.54794	3.08866	1.13771
YDL212W	SHR3	IV	78393	78506	2.54794	3.08866	1.13771
YDL223C	NA	IV	60601	60678	2.54794	3.08866	1.13771
YDL236W	NA	IV	33060	33143	2.54794	3.08866	1.13771
YDR001C	NA	IV	450373	450511	2.54794	3.08866	1.13771
YDR023W	SES1	IV	489504	489764	2.54794	3.08866	1.13771
YDR023W	SES1	IV	490148	490314	2.54794	3.08866	1.13771
YDR027C	VPS54	IV	498078	498185	2.54794	3.08866	1.13771
YDR062W	LCB2	IV	576096	576209	2.54794	3.08866	1.13771
YDR085C	NA	IV	615768	615918	2.54794	3.08866	1.13771
YDR086C	NA	IV	616793	616956	2.54794	3.08866	1.13771
YDR090C	NA	IV	626382	626631	2.54794	3.08866	1.13771
YDR091C	NA	IV	627263	627336	2.54794	3.08866	1.13771
YDR133C	NA	IV	723757	723908	2.54794	3.08866	1.13771
YDR138W	HPR1	IV	729968	730683	2.54794	3.08866	1.13771
YDR206W	NA	IV	864710	864813	2.54794	3.08866	1.13771
YDR219C	NA	IV	905930	906023	2.54794	3.08866	1.13771
YDR276C	PMP3	IV	1014497	1014841	2.54794	3.08866	1.13771
YDR287W	NA	IV	1036368	1036441	2.54794	3.08866	1.13771
YDR291W	NA	IV	1041757	1041828	2.54794	3.08866	1.13771
YDR296W	MHR1	IV	1055244	1055463	2.54794	3.08866	1.13771
YDR297W	SUR2	IV	1057152	1057370	2.54794	3.08866	1.13771
YDR336W	NA	IV	1144137	1144266	2.54794	3.08866	1.13771
YDR336W	NA	IV	1144785	1144912	2.54794	3.08866	1.13771
YDR352W	NA	IV	1181655	1181759	2.54794	3.08866	1.13771
YDR363W	NA	IV	1199652	1199736	2.54794	3.08866	1.13771
YDR401W	NA	IV	1272474	1272599	2.54794	3.08866	1.13771
YDR406W	NA	IV	1279111	1279271	2.54794	3.08866	1.13771
YDR406W-A	YDR406W-A	IV	1284123	1284333	2.54794	3.08866	1.13771
YDR410C	NA	IV	1292661	1292741	2.54794	3.08866	1.13771
YDR428C	NA	IV	1324200	1324335	2.54794	3.08866	1.13771
YDR447C	RPS17B	IV	1355489	1355562	2.54794	3.08866	1.13771
YDR454C	GUK1	IV	1366753	1366836	2.54794	3.08866	1.13771
YDR480W	DIG2	IV	1418450	1418525	2.54794	3.08866	1.13771
YDR529C	QCR7	IV	1496113	1496206	2.54794	3.08866	1.13771
YEL001C	NA	V	150734	150804	2.54794	3.08866	1.13771
YEL006W	YEA6	V	145091	145201	2.54794	3.08866	1.13771
YER014C-A	NA	V	185105	185187	2.54794	3.08866	1.13771
YER021W	RPN3	V	197193	197389	2.54794	3.08866	1.13771
YER021W	RPN3	V	197809	197907	2.54794	3.08866	1.13771
YER022W	SRB4	V	197969	198180	2.54794	3.08866	1.13771
YER023C-A	NA	V	201824	202005	2.54794	3.08866	1.13771
YER030W	NA	V	213690	213760	2.54794	3.08866	1.13771
YER045C	NA	V	241339	241507	2.54794	3.08866	1.13771
YER049W	NA	V	251993	252097	2.54794	3.08866	1.13771
YER052C	HOM3	V	256996	257138	2.54794	3.08866	1.13771
YER068W	MOT2	V	294108	294191	2.54794	3.08866	1.13771
YER112W	LSM4	V	387192	387357	2.54794	3.08866	1.13771
YER124C	NA	V	407924	408155	2.54794	3.08866	1.13771
YER142C	MAG1	V	455079	455193	2.54794	3.08866	1.13771
YFR009W-A	NA	VI	163459	163570	2.54794	3.08866	1.13771
YFR045W	NA	VI	242817	242934	2.54794	3.08866	1.13771
YGL014C-A	NA	VII	467959	468035	2.54794	3.08866	1.13771
YGL058W	RAD6	VII	394372	394490	2.54794	3.08866	1.13771
YGL097W	SRM1	VII	322375	322478	2.54794	3.08866	1.13771
YGL132W	NA	VII	262189	262303	2.54794	3.08866	1.13771
YGL137W	NA	VII	250258	250391	2.54794	3.08866	1.13771
YGL137W	NA	VII	251742	251952	2.54794	3.08866	1.13771
YGL156W	NA	VII	211326	211454	2.54794	3.08866	1.13771
YGL168W	NA	VII	188459	188591	2.54794	3.08866	1.13771
YGL194C-A	NA	VII	139436	139615	2.54794	3.08866	1.13771
YGL195W	GCN1	VII	135100	135222	2.54794	3.08866	1.13771
YGL206C	CHC1	VII	105428	105527	2.54794	3.08866	1.13771
YGL206C	CHC1	VII	105614	105832	2.54794	3.08866	1.13771
YGL221C	NA	VII	81698	81803	2.54794	3.08866	1.13771
YGL222C	NA	VII	81078	81234	2.54794	3.08866	1.13771
YGL226W	NA	VII	73543	73688	2.54794	3.08866	1.13771
YGL232W	NA	VII	62249	62323	2.54794	3.08866	1.13771
YGL241W	NA	VII	45439	45530	2.54794	3.08866	1.13771
YGL255W	NA	VII	21455	21568	2.54794	3.08866	1.13771
YGR046W	TAM41	VII	585250	585412	2.54794	3.08866	1.13771
YGR052W	NA	VII	593700	593830	2.54794	3.08866	1.13771
YGR057C	NA	VII	603533	603671	2.54794	3.08866	1.13771
YGR070W	ROM1	VII	627987	628077	2.54794	3.08866	1.13771
YGR094W	NA	VII	672795	672915	2.54794	3.08866	1.13771
YGR100W	MDR1	VII	690472	690544	2.54794	3.08866	1.13771
YGR149W	NA	VII	789553	789643	2.54794	3.08866	1.13771
YGR183C	QCR9	VII	862027	862098	2.54794	3.08866	1.13771
YGR183C	QCR9	VII	862147	862235	2.54794	3.08866	1.13771
YGR195W	SKI6	VII	889832	889955	2.54794	3.08866	1.13771
YGR199W	NA	VII	897452	897525	2.54794	3.08866	1.13771
YGR218W	CRM1	VII	932528	932641	2.54794	3.08866	1.13771
YGR218W	CRM1	VII	933284	933355	2.54794	3.08866	1.13771
YGR259C	NA	VII	1013371	1013555	2.54794	3.08866	1.13771
YGR261C	APL6	VII	1016475	1016562	2.54794	3.08866	1.13771
YGR267C	NA	VII	1025032	1025111	2.54794	3.08866	1.13771
YGR284C	NA	VII	1060906	1061165	2.54794	3.08866	1.13771
YHL001W	RPL14B	VIII	104267	104341	2.54794	3.08866	1.13771
YHL008C	NA	VIII	93385	93455	2.54794	3.08866	1.13771
YHL008C	NA	VIII	94153	94273	2.54794	3.08866	1.13771
YHR001W	NA	VIII	106025	106113	2.54794	3.08866	1.13771
YHR046C	NA	VIII	198680	198750	2.54794	3.08866	1.13771
YHR047C	AAP1	VIII	200502	200652	2.54794	3.08866	1.13771
YHR062C	NA	VIII	224354	224473	2.54794	3.08866	1.13771
YHR068W	NA	VIII	232610	232824	2.54794	3.08866	1.13771
YHR082C	NA	VIII	269902	270109	2.54794	3.08866	1.13771
YHR089C	NA	VIII	283167	283246	2.54794	3.08866	1.13771
YHR126C	NA	VIII	359824	359894	2.54794	3.08866	1.13771
YHR199C	AIM46	VIII	498441	498542	2.54794	3.08866	1.13771
YHR201C	NA	VIII	500749	500824	2.54794	3.08866	1.13771
YHR205W	SCH9	VIII	509632	509812	2.54794	3.08866	1.13771
YHR211W	NA	VIII	528399	528483	2.54794	3.08866	1.13771
YIL015W	BAR1	IX	322929	323043	2.54794	3.08866	1.13771
YIL075C	RPN2	IX	219532	219612	2.54794	3.08866	1.13771
YIL125W	KGD1	IX	122817	123068	2.54794	3.08866	1.13771
YIL143C	SSL2	IX	81898	82066	2.54794	3.08866	1.13771
YIL143C	SSL2	IX	82471	82596	2.54794	3.08866	1.13771
YJL004C	NA	X	429451	429541	2.54794	3.08866	1.13771
YJL012C	VTC4	X	413334	413429	2.54794	3.08866	1.13771
YJL065C	NA	X	315335	315442	2.54794	3.08866	1.13771
YJL073W	JEM1	X	304407	304577	2.54794	3.08866	1.13771
YJL112W	MDV1	X	206049	206165	2.54794	3.08866	1.13771
YJL129C	NA	X	175029	175103	2.54794	3.08866	1.13771
YJL197W	NA	X	64159	64251	2.54794	3.08866	1.13771
YJR005C-A	NA	X	447828	447956	2.54794	3.08866	1.13771
YJR014W	TMA22	X	461798	461874	2.54794	3.08866	1.13771
YJR015W	NA	X	462777	462903	2.54794	3.08866	1.13771
[truncated: 11,521 more rows]

## Sheet: 2) Bound peaks 
geneId	geneName	Chromosome	peak Start	peak End	Signal Value	log2(Fold change) #1	log2(Fold change) #2
YCR012W	PGK1	II	137713	139047	32.5539	11.7893	20.7646
YLR044C	NA	XII	232496	234101	29.9181	14.7528	15.1653
YKL152C	NA	XI	163528	164396	28.5382	4.56173	23.9765
YAL038W	CDC19	I	71770	73247	28.0476	11.497	16.5506
YOR063W	RPL3	XV	444673	445843	24.3642	11.0124	13.3519
YJR123W	RPS5	X	651878	652664	24.0606	13.065	10.9956
YNL178W	RPS3	XIV	302661	303420	21.5387	7.09472	14.444
YGR192C	TDH3	VII	882755	883834	21.2492	3.94199	17.3072
YJL052W	TDH1	X	338213	338886	19.701	3.61542	16.0856
YHL015W	RPS20	VIII	75391	75719	19.5391	7.44455	12.0946
YLR250W	NA	XII	638517	639191	18.9842	6.32005	12.6642
YLR149C-A	NA	XII	440439	441167	18.8243	7.1694	11.6549
YDR050C	NA	IV	555807	556490	18.6964	9.7129	8.98346
YKL060C	FBA1	XI	326392	327497	18.5573	6.69956	11.8578
YOL086C	ADH1	XV	159543	160254	17.9894	6.78436	11.2051
YHR174W	ENO2	VIII	451311	451794	17.5724	8.80179	8.77063
YLR110C	NA	XII	369593	370126	17.2194	7.54575	9.67363
YFL039C	ACT1	VI	53194	53827	16.5896	8.49881	8.0908
YBR118W	TEF2	II	477641	478543	16.1599	7.11477	9.04514
YLR287C	NA	XII	712425	712723	16.0029	9.00266	7.0002
YOL086C	ADH1	XV	160348	160618	15.9677	5.47328	10.4945
YGL189C	RPS26A	VII	148237	148592	15.4408	6.0824	9.35843
YGR254W	ENO1	VII	1001666	1001944	15.3159	3.50315	11.8127
YBR196C	PGI1	II	612712	613537	14.9923	8.4736	6.51873
YGR254W	ENO1	VII	1000903	1001417	14.9067	7.48792	7.41875
YHR175W	NA	VIII	451923	452662	14.89	3.44858	11.4414
YPL131W	RPL5	XVI	303112	304109	14.7606	4.9712	9.78942
YBR032W	NA	II	300929	301107	14.7491	5.15392	9.5952
YPR035W	NA	XVI	642846	643138	14.2498	3.05467	11.1951
YLL024C	SSA2	XII	97145	97501	14.2152	2.85308	11.3621
YMR116C	ASC1	XIII	500170	500704	14.2112	3.70419	10.507
YIL148W	RPL40A	IX	69161	69406	14.1901	5.697	8.49313
YER072W	VTC1	V	302799	303040	14.1708	8.35535	5.8155
YGL076C	RPL7A	VII	365921	366012	13.8954	5.42124	8.47412
YKL096W-A	CWP2	XI	259222	259678	13.5541	2.37978	11.1743
YML024W	RPS17A	XIII	226316	226752	13.4232	6.52054	6.90268
YLR076C	NA	XII	282931	283638	13.3407	8.01264	5.32808
YDR382W	RPP2B	IV	1239421	1239564	13.2807	4.42356	8.8571
YNL209W	SSB2	XIV	252047	252239	13.102	7.22832	5.87365
YFL039C	ACT1	VI	54647	54805	12.9758	9.70666	3.26917
YGL253W	HXK2	VII	24579	25052	12.9619	4.23336	8.72852
YMR186W	HSC82	XIII	632331	632556	12.9613	4.70453	8.25673
YDL130W	RPP1B	IV	229827	230058	12.9344	6.7959	6.13851
YLR167W	RPS31	XII	498895	499291	12.774	4.58541	8.18862
YGL244W	RTF1	VII	40272	40643	12.6878	6.0824	6.60539
YDL081C	RPP1A	IV	309793	310173	12.3877	3.61416	8.77352
YGL009C	NA	VII	479420	479807	12.3714	4.5107	7.86066
YMR230W	RPS10B	XIII	732373	732499	12.2905	4.08539	8.20515
YDL129W	NA	IV	230332	230602	11.9846	8.29418	3.69046
YML063W	RPS1B	XIII	146481	147079	11.9699	5.52945	6.44041
YOL040C	RPS15	XV	253142	253600	11.9629	5.34965	6.61327
YDL229W	SSB1	IV	44054	44706	11.8803	3.76132	8.11901
YLR249W	YEF3	XII	637548	637944	11.8215	3.3099	8.51157
YBR189W	RPS9B	II	604486	604573	11.816	5.80189	6.01406
YBR011C	IPP1	II	257302	257495	11.7836	3.59499	8.18862
YLR048W	RPS0B	XII	243140	243352	11.7097	3.23555	8.47412
YDR133C	NA	IV	721001	721525	11.7056	2.8485	8.8571
YLR109W	AHP1	XII	368750	369107	11.6646	3.44275	8.22186
YIL133C	RPL16A	IX	98794	99035	11.6343	4.99147	6.64283
YHR011W	NA	VIII	127146	127455	11.4367	3.31767	8.11901
YOR247W	NA	XV	797593	798017	11.414	3.61542	7.7986
YGL105W	NA	VII	308195	308510	11.3813	7.25292	4.12837
YDR077W	NA	IV	600768	601133	11.3095	3.45506	7.85443
YDR524C-B	NA	IV	1489445	1489818	11.0672	5.3077	5.7595
YDR450W	RPS18A	IV	1360427	1360828	10.9369	6.50833	4.42855
YJR009C	TDH2	X	454324	454700	10.9017	5.51045	5.39125
YBL092W	RPL32	II	45989	46384	10.4589	2.62736	7.83153
YMR307W	GAS1	XIII	887070	887535	10.3774	3.63374	6.74369
YGL244W	RTF1	VII	40767	41120	10.3243	4.42356	5.90073
YER166W	NA	V	511488	511829	10.3035	5.08249	5.22102
YGL253W	HXK2	VII	23945	24260	10.3001	4.99147	5.30858
YIL018W	RPL2B	IX	317180	317371	10.2921	2.91114	7.38092
YJR045C	SSC1	X	521201	521727	10.2079	3.27449	6.93337
YDL075W	RPL31A	IV	322212	322347	10.1923	5.42313	4.76919
YLR061W	RPL22A	XII	263182	263265	10.0784	5.97947	4.09894
YGL102C	NA	VII	311516	311763	9.93719	4.03245	5.90474
YNL031C	NA	XIV	575427	575713	9.93697	5.08249	4.85448
YBR196C	PGI1	II	613596	613928	9.91952	4.36754	5.55198
YOR298C-A	MBF1	XV	877122	877366	9.83282	4.11177	5.72105
YDR417C	NA	IV	1301608	1301950	9.79082	5.87505	3.91577
YGL103W	RPL28	VII	310964	311078	9.77536	3.87062	5.90474
YLL044W	NA	XII	48256	48394	9.7426	2.71156	7.03104
YBR286W	APE3	II	774687	774885	9.7271	2.76473	6.96237
YLR048W	RPS0B	XII	242202	242322	9.71435	4.21652	5.49783
YLL045C	RPL8B	XII	48440	48641	9.68977	3.16349	6.52628
YBL027W	RPL19B	II	168861	169228	9.66279	3.31767	6.34512
YGL245W	GUS1	VII	39650	40211	9.65885	3.56678	6.09207
YGR179C	NA	VII	855545	855625	9.6535	5.48236	4.17114
YMR144W	NA	XIII	552548	552965	9.58762	2.76473	6.82289
YDL185W	VMA1	IV	126702	126820	9.51926	4.6155	4.90376
YLR029C	RPL15A	XII	202374	202579	9.50941	4.96279	4.54662
YLR340W	RPP0	XII	805837	806177	9.50769	3.86115	5.64654
YKR094C	RPL40B	XI	618009	618369	9.50584	4.27275	5.23309
YNL302C	RPS19B	XIV	62876	62958	9.50281	3.55224	5.95057
YKL180W	RPL17A	XI	109252	109382	9.48907	3.61542	5.87365
YJL139C	NA	X	153449	153627	9.38425	4.52977	4.85448
YOL127W	RPL25	XV	80802	81059	9.3334	5.82399	3.50941
YOL039W	RPP2A	XV	254283	254671	9.3306	2.37159	6.95901
YBR195C	MSI1	II	612317	612638	9.26795	4.30287	4.96508
YAL005C	SSA1	I	141139	141479	9.25589	2.37978	6.87611
YJL051W	NA	X	338985	339237	9.12058	2.68666	6.43392
YKL056C	TMA19	XI	334597	334946	9.03714	3.16349	5.87365
YNL135C	FPR1	XIV	371772	372060	9.02394	3.36038	5.66356
YBR010W	HHT1	II	256333	256460	9.01736	4.58881	4.42855
YBL092W	RPL32	II	45626	45704	8.98234	3.76132	5.22102
YLR185W	RPL37A	XII	523063	523199	8.97653	6.32698	2.64955
YMR217W	NA	XIII	702142	702215	8.92543	4.79706	4.12837
YLR249W	YEF3	XII	637254	637505	8.8883	3.16349	5.72481
YHL015W	RPS20	VIII	75735	75924	8.88342	4.21652	4.6669
YJR009C	TDH2	X	453619	453988	8.68952	4.96279	3.72673
YML124C	NA	XIII	23948	24106	8.64739	2.71156	5.93583
YLR342W-A	NA	XII	815004	815166	8.61278	4.55515	4.05763
YBR084C-A	RPL19A	II	414350	414747	8.58942	4.16087	4.42855
YGL008C	PMA1	VII	482417	482867	8.58858	5.02027	3.56831
YDL055C	PSA1	IV	355908	356343	8.54762	3.3266	5.22102
YDR224C	HTB1	IV	914523	914726	8.5178	3.29678	5.22102
YDL228C	NA	IV	45180	45488	8.46475	3.82654	4.63821
YGL030W	RPL30	VII	439325	439564	8.4579	3.42647	5.03143
YDL184C	RPL41A	IV	130205	130482	8.40533	2.96061	5.44472
YHR193C	NA	VIII	487853	488052	8.38451	3.16349	5.22102
YHR209W	NA	VIII	518565	518741	8.38212	4.98487	3.39725
YOL120C	RPL18A	XV	93466	93790	8.33893	3.49522	4.84371
YKL180W	RPL17A	XI	109423	109598	8.32658	3.61416	4.71242
YGR034W	RPL26B	VII	556395	556586	8.32304	3.31767	5.00537
YER119C-A	NA	V	401128	401267	8.31442	3.36038	4.95404
YNL121C	TOM70	XIV	400402	400574	8.31288	4.06632	4.24656
YNL070W	TOM7	XIV	493834	494439	8.29463	3.61542	4.67921
YGR008C	NA	VII	508160	508432	8.28858	4.19427	4.09431
YOR096W	RPS7A	XV	505782	505968	8.24092	3.23555	5.00537
YML028W	TSA1	XIII	220457	220832	8.20216	4.63385	3.56831
YDR064W	RPS13	IV	579451	579524	8.16082	4.03245	4.12837
YJR045C	SSC1	X	520657	520791	7.91585	3.38039	4.53546
YDR483W	KRE2	IV	1421392	1421474	7.8879	3.64134	4.24656
YBR048W	RPS11B	II	333596	333781	7.88606	3.31767	4.56839
YNL190W	NA	XIV	282256	282429	7.81137	4.23336	3.57801
YLR198C	NA	XII	547273	547523	7.80718	3.56062	4.24656
YGR234W	YHB1	VII	959895	959983	7.77543	3.56062	4.21481
YER025W	GCD11	V	205355	205532	7.74622	3.31767	4.42855
YCL044C	NA	III	48880	49140	7.70973	3.61542	4.09431
YOR204W	DED1	XV	724568	724665	7.67	4.27275	3.39725
YPL160W	CDC60	XVI	248038	248294	7.67	4.27275	3.39725
YGL220W	FRA2	VII	82602	82712	7.44868	4.11177	3.33691
YGR027C	RPS25A	VII	534125	534292	7.4399	3.37386	4.06604
YBR189W	RPS9B	II	605038	605366	7.32432	4.14486	3.17946
YHR184W	SSP1	VIII	472296	472449	7.26787	3.87062	3.39725
