# Supplementary material for: Pseudouridine-mediated translation control of mRNA by methionine aminoacyl tRNA synthetase
Source: Nucleic Acids Res. 2020 Dec 10;49(1):432–43. doi: 10.1093/nar/gkaa1178 (PMC7797078; doi:10.1093/nar/gkaa1178)
Supplement: gkaa1178_Supplemental_Files [file gkaa1178_supplemental_files.zip › Supplementary Table 3_2nd revised.xlsx]

## Sheet: Description 
Supplementary Table 3
This file contains two sheets with the following GO analyses results (using SGD GO Term Finder Version 0.86, Terms from the Process Ontology of gene_association.sgd with p-value <= 0.01).
Sheet 1 'bound MetRS GO - Transcripts bound by MetRS
Included: Column A: Gene Ontology term Column B: Cluster frequency_number of genes annotated to specific GO term in the sample Column C: Genome frequency_number of genes annotated to specific GO term in the genome Column D: Corrected P-value_Measurement of statistical significance using false discovery rate of each GO. Column E: -log10(P-value)__Measurement of statistical significance using false…
Sheet 2 'MetRS contain pseudoU GO
Transcripts bound by MetRS and contain at least one pseudouridine site was used to generate GO Term (using SGD GO Term Finder Version 0.86).
Terms from the Process Ontology of gene_association.sgd with p-value <= 0.01
Included: Column A: Gene Ontology term Column B: Cluster frequency_number of genes annotated to specific GO term in the sample Column C: Genome frequency_number of genes annotated to specific GO term in the genome Column D: Corrected P-value_Measurement of statistical significance using false discovery rate of each GO. Column E: -log10(P-value)__Measurement of statistical significance using false…

## Sheet: bound MetRS GO
Gene Ontology term	Cluster frequency	Genome frequency	Corrected P-value	-log10(P-value)	Genes annotated to the term
cytoplasmic translation	48 of 131 genes, 36.6%	206 of 7166 genes, 2.9%	5.35e-39	38.2716	YJR123W, YPL131W, YGL030W, YLR167W, YNL178W, YER025W, YGL103W, YML024W, YDL075W, YLR048W, YKL056C, YOL120C, YLR185W, YBL092W, YOR096W, YDL130W, YDR382W, YNL302C, YOR204W, YDL184C, YLR340W, YLR061W, YOL040C, YIL018W, YDL229W, YMR230W, YBR084C-A, YKL180W, YML063W, YLL045C, YDL081C, YDR064W, YBR048W, YOL127W, YAL005C, YHL015W, YGL076C, YGR034W, YNL209W, YIL148W, YGR027C, YKR094C, YDR450W, YOL039W, Y…
translation	57 of 131 genes, 43.5%	781 of 7166 genes, 10.9%	3.21e-19	18.4935	YML063W, YKL180W, YGL105W, YBR084C-A, YMR230W, YDL229W, YIL018W, YHL015W, YGL076C, YAL005C, YOL127W, YBR048W, YDR064W, YDL081C, YLL045C, YDR450W, YKR094C, YPL160W, YGR027C, YIL148W, YNL209W, YGL245W, YGR034W, YGL189C, YLR029C, YIL133C, YBL027W, YOL039W, YLR249W, YER025W, YLR167W, YGL030W, YMR116C, YNL178W, YPL131W, YBR189W, YJR123W, YKL056C, YLR048W, YDL075W, YGL103W, YML024W, YOR204W, YNL302C, Y…
peptide biosynthetic process	57 of 131 genes, 43.5%	785 of 7166 genes, 11.0%	4.15e-19	18.382	YIL148W, YGR027C, YKR094C, YPL160W, YDR450W, YGR034W, YGL245W, YNL209W, YBL027W, YIL133C, YGL189C, YLR029C, YLR249W, YOL039W, YGL105W, YBR084C-A, YKL180W, YML063W, YIL018W, YMR230W, YDL229W, YAL005C, YHL015W, YGL076C, YLL045C, YDL081C, YDR064W, YBR048W, YOL127W, YOR096W, YDL130W, YNL302C, YDR382W, YOR204W, YOL120C, YBR118W, YLR185W, YBL092W, YOR063W, YDL184C, YHR011W, YLR340W, YOL040C, YLR061W, Y…
peptide metabolic process	57 of 131 genes, 43.5%	817 of 7166 genes, 11.4%	3.05e-18	17.5157	YDR064W, YDL081C, YLL045C, YOL127W, YBR048W, YAL005C, YGL076C, YHL015W, YMR230W, YDL229W, YIL018W, YKL180W, YGL105W, YBR084C-A, YML063W, YLR249W, YOL039W, YIL133C, YBL027W, YLR029C, YGL189C, YGR034W, YNL209W, YGL245W, YGR027C, YIL148W, YDR450W, YPL160W, YKR094C, YGL103W, YML024W, YLR048W, YDL075W, YKL056C, YBR189W, YJR123W, YPL131W, YER025W, YGL030W, YMR116C, YLR167W, YNL178W, YDL184C, YLR061W, Y…
amide biosynthetic process	57 of 131 genes, 43.5%	829 of 7166 genes, 11.6%	6.3e-18	17.2007	YIL148W, YGR027C, YKR094C, YPL160W, YDR450W, YGR034W, YNL209W, YGL245W, YBL027W, YIL133C, YGL189C, YLR029C, YLR249W, YOL039W, YGL105W, YBR084C-A, YKL180W, YML063W, YIL018W, YDL229W, YMR230W, YAL005C, YHL015W, YGL076C, YLL045C, YDR064W, YDL081C, YBR048W, YOL127W, YOR096W, YDL130W, YNL302C, YDR382W, YOR204W, YOL120C, YBR118W, YBL092W, YLR185W, YOR063W, YDL184C, YHR011W, YLR340W, YLR061W, YOL040C, Y…
cellular amide metabolic process	57 of 131 genes, 43.5%	886 of 7166 genes, 12.4%	1.64e-16	15.7852	YGL189C, YLR029C, YIL133C, YBL027W, YOL039W, YLR249W, YDR450W, YPL160W, YKR094C, YGR027C, YIL148W, YGL245W, YNL209W, YGR034W, YHL015W, YGL076C, YAL005C, YOL127W, YBR048W, YDR064W, YDL081C, YLL045C, YML063W, YKL180W, YBR084C-A, YGL105W, YMR230W, YDL229W, YIL018W, YOL040C, YLR061W, YLR340W, YHR011W, YDL184C, YOR204W, YNL302C, YDR382W, YDL130W, YOR096W, YLR185W, YBL092W, YOR063W, YBR118W, YOL120C, Y…
organonitrogen compound biosynthetic process	64 of 131 genes, 48.9%	1297 of 7166 genes, 18.1%	3.23e-13	12.4908	YOL039W, YLR249W, YGL189C, YIL133C, YGL245W, YPL160W, YDR450W, YBR048W, YLL045C, YDR064W, YDL081C, YGL076C, YAL005C, YDR483W, YDL229W, YMR230W, YKL180W, YLR340W, YHR011W, YOL040C, YBR118W, YLR185W, YOL120C, YNL302C, YOR204W, YOR096W, YMR217W, YMR116C, YNL178W, YLR029C, YBL027W, YNL209W, YGR034W, YKR094C, YIL148W, YJL139C, YGR027C, YOL127W, YHL015W, YIL018W, YML063W, YGL105W, YBR084C-A, YLR061W, Y…
ADP metabolic process	14 of 131 genes, 10.7%	38 of 7166 genes, 0.5%	9.49e-13	12.0227	YGR254W, YJL052W, YCR012W, YLR044C, YBR196C, YKL152C, YHR174W, YJR009C, YOL086C, YGR192C, YDR050C, YAL038W, YKL060C, YGL253W
purine nucleoside diphosphate metabolic process	14 of 131 genes, 10.7%	39 of 7166 genes, 0.5%	1.45e-12	11.8386	YBR196C, YKL152C, YJR009C, YGR192C, YHR174W, YOL086C, YGR254W, YCR012W, YJL052W, YLR044C, YKL060C, YGL253W, YDR050C, YAL038W
purine ribonucleoside diphosphate metabolic process	14 of 131 genes, 10.7%	39 of 7166 genes, 0.5%	1.45e-12	11.8386	YKL060C, YGL253W, YDR050C, YAL038W, YKL152C, YBR196C, YGR192C, YJR009C, YHR174W, YOL086C, YJL052W, YGR254W, YCR012W, YLR044C
ribonucleoside diphosphate metabolic process	14 of 131 genes, 10.7%	40 of 7166 genes, 0.6%	2.2e-12	11.6576	YGR254W, YCR012W, YJL052W, YLR044C, YBR196C, YKL152C, YHR174W, YJR009C, YGR192C, YOL086C, YDR050C, YAL038W, YKL060C, YGL253W
nucleoside diphosphate metabolic process	14 of 131 genes, 10.7%	43 of 7166 genes, 0.6%	7.12e-12	11.1475	YAL038W, YDR050C, YGL253W, YKL060C, YLR044C, YJL052W, YGR254W, YCR012W, YJR009C, YHR174W, YOL086C, YGR192C, YKL152C, YBR196C
glycolytic process	12 of 131 genes, 9.2%	29 of 7166 genes, 0.4%	2.06e-11	10.6861	YKL152C, YBR196C, YGR192C, YJR009C, YHR174W, YJL052W, YGR254W, YCR012W, YKL060C, YGL253W, YDR050C, YAL038W
ATP generation from ADP	12 of 131 genes, 9.2%	29 of 7166 genes, 0.4%	2.06e-11	10.6861	YAL038W, YDR050C, YGL253W, YKL060C, YGR254W, YJL052W, YCR012W, YJR009C, YHR174W, YGR192C, YBR196C, YKL152C
pyruvate metabolic process	14 of 131 genes, 10.7%	46 of 7166 genes, 0.6%	2.08e-11	10.6819	YKL060C, YGL253W, YDR050C, YAL038W, YKL152C, YBR196C, YJR009C, YHR174W, YGR192C, YOL086C, YGR254W, YJL052W, YCR012W, YLR044C
nucleoside diphosphate phosphorylation	12 of 131 genes, 9.2%	31 of 7166 genes, 0.4%	5.44e-11	10.2644	YGL253W, YKL060C, YAL038W, YDR050C, YJR009C, YHR174W, YGR192C, YBR196C, YKL152C, YCR012W, YGR254W, YJL052W
nucleotide phosphorylation	12 of 131 genes, 9.2%	32 of 7166 genes, 0.4%	8.57e-11	10.067	YDR050C, YAL038W, YKL060C, YGL253W, YGR254W, YCR012W, YJL052W, YKL152C, YBR196C, YJR009C, YGR192C, YHR174W
organic substance biosynthetic process	84 of 131 genes, 64.1%	2414 of 7166 genes, 33.7%	4.27e-10	9.36957	YOR298C-A, YIL133C, YGL189C, YLR249W, YOL039W, YKL152C, YPL160W, YDR450W, YGL245W, YGL244W, YAL005C, YGL076C, YGL253W, YLL045C, YDR064W, YDL081C, YBR010W, YBR048W, YKL180W, YDR483W, YNL031C, YMR230W, YDL229W, YDR224C, YLR340W, YHR011W, YOL040C, YGL220W, YOR096W, YNL302C, YOL086C, YOR204W, YOL120C, YBR118W, YLR185W, YMR217W, YBR196C, YNL178W, YMR116C, YBL027W, YLR029C, YDR050C, YER072W, YIL148W, Y…
biosynthetic process	84 of 131 genes, 64.1%	2441 of 7166 genes, 34.1%	8.5e-10	9.07058	YOL127W, YHL015W, YIL018W, YBR084C-A, YGL105W, YML063W, YDR050C, YER072W, YBL027W, YLR029C, YGR034W, YJL052W, YNL209W, YLR044C, YGR027C, YJL139C, YMR307W, YIL148W, YGR192C, YJR009C, YKR094C, YGL103W, YML024W, YLR048W, YDL075W, YNL135C, YKL056C, YKL060C, YBR189W, YJR123W, YPL131W, YER025W, YLR167W, YGL030W, YDL055C, YDL184C, YML028W, YLR061W, YCR012W, YOR063W, YBL092W, YPR035W, YDL130W, YGL009C, Y…
organonitrogen compound metabolic process	84 of 131 genes, 64.1%	2463 of 7166 genes, 34.4%	1.47e-09	8.83268	YGL189C, YIL133C, YOL039W, YLR249W, YDR450W, YPL160W, YKL152C, YGL245W, YGL076C, YGL253W, YGL244W, YAL005C, YBR048W, YDL081C, YDR064W, YLL045C, YKL180W, YDL229W, YMR230W, YDR483W, YOL040C, YLR340W, YHR011W, YOR204W, YNL302C, YOL086C, YOR096W, YLR185W, YBR118W, YOL120C, YCL044C, YMR217W, YMR116C, YNL178W, YBR196C, YLR029C, YBL027W, YDR050C, YKR094C, YGR192C, YJR009C, YGR027C, YJL139C, YIL148W, YLR…
ribosome assembly	15 of 131 genes, 11.5%	80 of 7166 genes, 1.1%	5.68e-09	8.24565	YGL189C, YOL040C, YOL127W, YLR048W, YLR340W, YBR048W, YML024W, YLR167W, YNL302C, YKR094C, YIL148W, YOR063W, YMR230W, YPL131W, YJR123W
cellular nitrogen compound metabolic process	89 of 131 genes, 67.9%	2796 of 7166 genes, 39.0%	8.33e-09	8.07935	YHL015W, YOL127W, YML063W, YBR084C-A, YGL105W, YIL018W, YLR029C, YBL027W, YDR050C, YGR192C, YJR009C, YKR094C, YIL148W, YGR027C, YMR307W, YNL209W, YLR044C, YGR034W, YGR254W, YJL052W, YKL060C, YKL056C, YNL135C, YDL075W, YLR048W, YGL103W, YML024W, YGL030W, YLR167W, YHR174W, YER025W, YMR186W, YPL131W, YJR123W, YBR189W, YAL038W, YLR061W, YML028W, YDL184C, YDL055C, YFL039C, YDR382W, YDL130W, YDL185W, Y…
cellular protein metabolic process	67 of 131 genes, 51.1%	1768 of 7166 genes, 24.7%	2.6e-08	7.58503	YLR185W, YBR118W, YOL120C, YOR204W, YNL302C, YOR096W, YOL040C, YLR340W, YHR011W, YMR116C, YNL178W, YCL044C, YGL245W, YDR450W, YPL160W, YOL039W, YLR249W, YGL189C, YIL133C, YMR230W, YDL229W, YDR483W, YKL180W, YBR048W, YDR064W, YDL081C, YLL045C, YGL076C, YAL005C, YGL244W, YBL092W, YOR063W, YBR286W, YDL185W, YFL039C, YDR382W, YDL130W, YLR061W, YLL024C, YDL055C, YDL184C, YPL131W, YBR189W, YJR123W, YER…
cellular macromolecule biosynthetic process	68 of 131 genes, 51.9%	1850 of 7166 genes, 25.8%	6.95e-08	7.15802	YBR118W, YLR185W, YOL120C, YNL302C, YOR204W, YOR096W, YGL220W, YHR011W, YLR340W, YOL040C, YDR224C, YNL178W, YMR116C, YGL245W, YPL160W, YDR450W, YOL039W, YLR249W, YGL189C, YOR298C-A, YIL133C, YNL031C, YDR483W, YMR230W, YDL229W, YKL180W, YBR048W, YLL045C, YDR064W, YDL081C, YBR010W, YGL076C, YGL253W, YGL244W, YAL005C, YOR063W, YBL092W, YDR382W, YDL130W, YLR061W, YDL184C, YDL055C, YPL131W, YJR123W, Y…
macromolecule biosynthetic process	68 of 131 genes, 51.9%	1866 of 7166 genes, 26.0%	1.04e-07	6.98297	YLR029C, YBL027W, YNL209W, YGR034W, YKR094C, YIL148W, YGR027C, YMR307W, YJL139C, YOL127W, YHL015W, YIL018W, YML063W, YGL105W, YBR084C-A, YLR061W, YDL184C, YDL055C, YOR063W, YBL092W, YDR382W, YDL130W, YDL075W, YLR048W, YML024W, YGL103W, YKL056C, YPL131W, YJR123W, YBR189W, YGL030W, YLR167W, YER025W, YOL039W, YLR249W, YGL189C, YOR298C-A, YIL133C, YGL245W, YPL160W, YDR450W, YBR048W, YLL045C, YDR064W,…
ATP metabolic process	15 of 131 genes, 11.5%	98 of 7166 genes, 1.4%	1.18e-07	6.92812	YLR044C, YDL185W, YGR254W, YJL052W, YCR012W, YHR174W, YJR009C, YGR192C, YOL086C, YBR196C, YKL152C, YAL038W, YDR050C, YGL253W, YKL060C
cellular nitrogen compound biosynthetic process	67 of 131 genes, 51.1%	1826 of 7166 genes, 25.5%	1.2e-07	6.92082	YER025W, YGL030W, YLR167W, YPL131W, YBR189W, YJR123W, YKL056C, YLR048W, YDL075W, YML024W, YGL103W, YDR382W, YDL130W, YBL092W, YOR063W, YLR061W, YDL184C, YDL055C, YML063W, YGL105W, YBR084C-A, YIL018W, YHL015W, YOL127W, YKR094C, YMR307W, YGR027C, YIL148W, YNL209W, YGR034W, YLR029C, YBL027W, YMR116C, YNL178W, YMR217W, YOR204W, YNL302C, YOR096W, YGL220W, YLR185W, YBR118W, YOL120C, YDR224C, YOL040C, Y…
nicotinamide nucleotide metabolic process	14 of 131 genes, 10.7%	83 of 7166 genes, 1.2%	1.29e-07	6.88941	YLR044C, YJL052W, YGR254W, YCR012W, YHR174W, YJR009C, YOL086C, YGR192C, YKL152C, YBR196C, YAL038W, YDR050C, YGL253W, YKL060C
pyridine nucleotide metabolic process	14 of 131 genes, 10.7%	84 of 7166 genes, 1.2%	1.53e-07	6.81531	YDR050C, YAL038W, YKL060C, YGL253W, YGR254W, YCR012W, YJL052W, YLR044C, YBR196C, YKL152C, YHR174W, YJR009C, YGR192C, YOL086C
rRNA export from nucleus	8 of 131 genes, 6.1%	18 of 7166 genes, 0.3%	2.33e-07	6.63264	YLR048W, YOL040C, YGL189C, YMR230W, YJR123W, YNL178W, YNL302C, YDR450W
rRNA transport	8 of 131 genes, 6.1%	18 of 7166 genes, 0.3%	2.33e-07	6.63264	YJR123W, YMR230W, YNL178W, YNL302C, YDR450W, YOL040C, YLR048W, YGL189C
purine ribonucleoside triphosphate metabolic process	15 of 131 genes, 11.5%	103 of 7166 genes, 1.4%	2.45e-07	6.61083	YLR044C, YDL185W, YCR012W, YGR254W, YJL052W, YJR009C, YHR174W, YGR192C, YOL086C, YBR196C, YKL152C, YAL038W, YDR050C, YGL253W, YKL060C
purine nucleoside triphosphate metabolic process	15 of 131 genes, 11.5%	105 of 7166 genes, 1.5%	3.24e-07	6.48945	YAL038W, YDR050C, YGL253W, YKL060C, YLR044C, YDL185W, YGR254W, YCR012W, YJL052W, YHR174W, YJR009C, YGR192C, YOL086C, YBR196C, YKL152C
purine nucleoside monophosphate metabolic process	16 of 131 genes, 12.2%	123 of 7166 genes, 1.7%	3.46e-07	6.46092	YGR254W, YJL052W, YCR012W, YLR044C, YDL185W, YKL152C, YGR192C, YOL086C, YJR009C, YDR050C, YAL038W, YBR196C, YHR174W, YMR217W, YKL060C, YGL253W
purine ribonucleoside monophosphate metabolic process	16 of 131 genes, 12.2%	123 of 7166 genes, 1.7%	3.46e-07	6.46092	YMR217W, YGL253W, YKL060C, YHR174W, YBR196C, YAL038W, YDR050C, YDL185W, YLR044C, YGR254W, YCR012W, YJL052W, YJR009C, YGR192C, YOL086C, YKL152C
ribonucleoprotein complex biogenesis	34 of 131 genes, 26.0%	591 of 7166 genes, 8.2%	5.02e-07	6.2993	YMR186W, YER025W, YNL178W, YGL030W, YLR167W, YBR189W, YJR123W, YPL131W, YML024W, YLR048W, YOR096W, YOR204W, YNL302C, YOR063W, YLR185W, YOL040C, YLR340W, YKL180W, YML063W, YMR230W, YDL229W, YGL244W, YGL076C, YHL015W, YDR064W, YLL045C, YOL127W, YBR048W, YIL148W, YDR450W, YKR094C, YGR034W, YNL209W, YGL189C
ribonucleoside triphosphate metabolic process	15 of 131 genes, 11.5%	109 of 7166 genes, 1.5%	5.56e-07	6.25493	YCR012W, YGR254W, YJL052W, YDL185W, YLR044C, YKL152C, YBR196C, YHR174W, YJR009C, YOL086C, YGR192C, YDR050C, YAL038W, YKL060C, YGL253W
protein metabolic process	67 of 131 genes, 51.1%	1896 of 7166 genes, 26.5%	6.84e-07	6.16494	YLR249W, YOL039W, YIL133C, YGL189C, YGL245W, YPL160W, YDR450W, YLL045C, YDL081C, YDR064W, YBR048W, YGL244W, YAL005C, YGL076C, YDR483W, YMR230W, YDL229W, YKL180W, YHR011W, YLR340W, YOL040C, YOL120C, YBR118W, YLR185W, YOR096W, YNL302C, YOR204W, YCL044C, YMR116C, YNL178W, YBL027W, YLR029C, YGR034W, YNL209W, YIL148W, YJL139C, YGR027C, YKR094C, YOL127W, YHL015W, YIL018W, YBR084C-A, YGL105W, YML063W, Y…
ribosome biogenesis	30 of 131 genes, 22.9%	475 of 7166 genes, 6.6%	7.01e-07	6.15428	YLR340W, YOL040C, YGL189C, YLR185W, YNL209W, YOR063W, YGR034W, YKR094C, YNL302C, YDR450W, YOR096W, YIL148W, YBR048W, YOL127W, YLR048W, YML024W, YLL045C, YDR064W, YGL076C, YHL015W, YPL131W, YDL229W, YMR230W, YJR123W, YBR189W, YGL030W, YLR167W, YNL178W, YML063W, YKL180W
pyridine-containing compound metabolic process	14 of 131 genes, 10.7%	96 of 7166 genes, 1.3%	9.59e-07	6.01818	YJR009C, YOL086C, YHR174W, YGR192C, YKL152C, YBR196C, YLR044C, YJL052W, YGR254W, YCR012W, YGL253W, YKL060C, YAL038W, YDR050C
nucleoside triphosphate metabolic process	15 of 131 genes, 11.5%	117 of 7166 genes, 1.6%	1.52e-06	5.81816	YDR050C, YAL038W, YKL060C, YGL253W, YCR012W, YGR254W, YJL052W, YDL185W, YLR044C, YKL152C, YBR196C, YHR174W, YJR009C, YOL086C, YGR192C
rRNA-containing ribonucleoprotein complex export from nucleus	12 of 131 genes, 9.2%	68 of 7166 genes, 0.9%	1.58e-06	5.80134	YNL209W, YMR230W, YDL229W, YJR123W, YNL302C, YNL178W, YKR094C, YDR450W, YIL148W, YOL040C, YLR048W, YGL189C
oxidoreduction coenzyme metabolic process	14 of 131 genes, 10.7%	100 of 7166 genes, 1.4%	1.66e-06	5.77989	YJR009C, YOL086C, YHR174W, YGR192C, YBR196C, YKL152C, YLR044C, YCR012W, YGR254W, YJL052W, YGL253W, YKL060C, YAL038W, YDR050C
ribonucleoprotein complex subunit organization	20 of 131 genes, 15.3%	223 of 7166 genes, 3.1%	1.78e-06	5.74958	YLR340W, YOL040C, YGL189C, YOR063W, YIL148W, YKR094C, YNL302C, YOR204W, YML024W, YBR048W, YLR048W, YOL127W, YAL005C, YGL244W, YJR123W, YPL131W, YMR230W, YMR186W, YLR167W, YER025W
gluconeogenesis	9 of 131 genes, 6.9%	32 of 7166 genes, 0.4%	2.1e-06	5.67778	YCR012W, YJL052W, YKL152C, YBR196C, YJR009C, YGR192C, YML028W, YDR050C, YKL060C
hexose biosynthetic process	9 of 131 genes, 6.9%	32 of 7166 genes, 0.4%	2.1e-06	5.67778	YDR050C, YML028W, YKL060C, YCR012W, YJL052W, YBR196C, YKL152C, YJR009C, YGR192C
ribonucleoside monophosphate metabolic process	16 of 131 genes, 12.2%	139 of 7166 genes, 1.9%	2.16e-06	5.66555	YHR174W, YBR196C, YGL253W, YKL060C, YMR217W, YGR192C, YOL086C, YJR009C, YKL152C, YLR044C, YDL185W, YJL052W, YGR254W, YCR012W, YAL038W, YDR050C
purine ribonucleotide metabolic process	16 of 131 genes, 12.2%	140 of 7166 genes, 2.0%	2.4e-06	5.61979	YHR174W, YBR196C, YMR217W, YGL253W, YKL060C, YDL185W, YLR044C, YCR012W, YJL052W, YGR254W, YGR192C, YOL086C, YJR009C, YKL152C, YAL038W, YDR050C
monosaccharide biosynthetic process	9 of 131 genes, 6.9%	34 of 7166 genes, 0.5%	3.81e-06	5.41908	YBR196C, YKL152C, YGR192C, YJR009C, YJL052W, YCR012W, YKL060C, YDR050C, YML028W
ribonucleoprotein complex assembly	19 of 131 genes, 14.5%	212 of 7166 genes, 3.0%	4.67e-06	5.33068	YJR123W, YMR230W, YPL131W, YMR186W, YER025W, YLR167W, YML024W, YOL127W, YLR048W, YBR048W, YGL244W, YOR063W, YIL148W, YOR204W, YNL302C, YKR094C, YOL040C, YLR340W, YGL189C
glucose metabolic process	12 of 131 genes, 9.2%	75 of 7166 genes, 1.0%	5.09e-06	5.29328	YJL052W, YCR012W, YLR044C, YBR196C, YKL152C, YJR009C, YOL086C, YGR192C, YDR050C, YML028W, YKL060C, YGL253W
nucleoside monophosphate metabolic process	16 of 131 genes, 12.2%	149 of 7166 genes, 2.1%	6e-06	5.22185	YHR174W, YBR196C, YGL253W, YKL060C, YMR217W, YJR009C, YOL086C, YGR192C, YKL152C, YLR044C, YDL185W, YCR012W, YGR254W, YJL052W, YAL038W, YDR050C
purine nucleotide metabolic process	16 of 131 genes, 12.2%	150 of 7166 genes, 2.1%	6.62e-06	5.17914	YGL253W, YKL060C, YMR217W, YHR174W, YBR196C, YAL038W, YDR050C, YOL086C, YGR192C, YJR009C, YKL152C, YDL185W, YLR044C, YJL052W, YGR254W, YCR012W
ncRNA export from nucleus	9 of 131 genes, 6.9%	36 of 7166 genes, 0.5%	6.64e-06	5.17783	YOL040C, YLR048W, YGL189C, YJR123W, YBR118W, YMR230W, YNL178W, YNL302C, YDR450W
ribonucleotide metabolic process	16 of 131 genes, 12.2%	155 of 7166 genes, 2.2%	1.06e-05	4.97469	YDR050C, YAL038W, YKL152C, YOL086C, YGR192C, YJR009C, YGR254W, YCR012W, YJL052W, YLR044C, YDL185W, YKL060C, YGL253W, YMR217W, YBR196C, YHR174W
ribosomal small subunit assembly	8 of 131 genes, 6.1%	28 of 7166 genes, 0.4%	1.42e-05	4.84771	YBR048W, YLR048W, YOL040C, YML024W, YNL302C, YLR167W, YMR230W, YJR123W
cellular biosynthetic process	74 of 131 genes, 56.5%	2386 of 7166 genes, 33.3%	1.99e-05	4.70115	YLR029C, YBL027W, YER072W, YDR050C, YKR094C, YIL148W, YGR027C, YMR307W, YJL139C, YNL209W, YGR034W, YHL015W, YOL127W, YML063W, YBR084C-A, YGL105W, YIL018W, YLR061W, YDL184C, YDL055C, YDR382W, YGL009C, YDL130W, YPR035W, YBL092W, YOR063W, YKL056C, YNL135C, YDL075W, YLR048W, YML024W, YGL103W, YGL030W, YLR167W, YER025W, YPL131W, YJR123W, YBR189W, YGL189C, YOR298C-A, YIL133C, YOL039W, YLR249W, YPL160W,…
purine-containing compound metabolic process	16 of 131 genes, 12.2%	170 of 7166 genes, 2.4%	3.98e-05	4.40012	YKL060C, YGL253W, YMR217W, YBR196C, YHR174W, YDR050C, YAL038W, YKL152C, YJR009C, YGR192C, YOL086C, YJL052W, YGR254W, YCR012W, YLR044C, YDL185W
carbohydrate catabolic process	12 of 131 genes, 9.2%	90 of 7166 genes, 1.3%	4.23e-05	4.37366	YAL038W, YDR050C, YGL253W, YKL060C, YJL052W, YGR254W, YCR012W, YHR174W, YJR009C, YGR192C, YKL152C, YBR196C
ribose phosphate metabolic process	16 of 131 genes, 12.2%	175 of 7166 genes, 2.4%	5.99e-05	4.22257	YBR196C, YHR174W, YMR217W, YKL060C, YGL253W, YCR012W, YJL052W, YGR254W, YLR044C, YDL185W, YKL152C, YGR192C, YJR009C, YOL086C, YDR050C, YAL038W
hexose metabolic process	12 of 131 genes, 9.2%	93 of 7166 genes, 1.3%	6.14e-05	4.21183	YDR050C, YML028W, YKL060C, YGL253W, YJL052W, YCR012W, YLR044C, YKL152C, YBR196C, YJR009C, YOL086C, YGR192C
nitrogen compound metabolic process	96 of 131 genes, 73.3%	3684 of 7166 genes, 51.4%	0.00012	3.92082	YCR012W, YPR035W, YDL185W, YBR286W, YOR063W, YBL092W, YGL009C, YDL130W, YDR382W, YFL039C, YML028W, YDL184C, YDL055C, YAL038W, YLL024C, YLR061W, YJR123W, YBR189W, YPL131W, YMR186W, YLR167W, YGL030W, YHR174W, YER025W, YML024W, YGL103W, YNL135C, YDL075W, YLR048W, YKL060C, YKL056C, YGR034W, YJL052W, YGR254W, YLR044C, YNL209W, YIL148W, YJL139C, YGR027C, YMR307W, YKR094C, YJR009C, YGR192C, YDR050C, YBL…
chaperone-mediated protein folding	7 of 131 genes, 5.3%	26 of 7166 genes, 0.4%	0.00017	3.76955	YAL005C, YJR045C, YLL024C, YNL135C, YNL209W, YDL229W, YML028W
monosaccharide metabolic process	12 of 131 genes, 9.2%	103 of 7166 genes, 1.4%	0.00019	3.72125	YKL152C, YBR196C, YJR009C, YGR192C, YOL086C, YCR012W, YJL052W, YLR044C, YKL060C, YGL253W, YML028W, YDR050C
ribonucleoprotein complex export from nucleus	13 of 131 genes, 9.9%	125 of 7166 genes, 1.7%	0.00023	3.63827	YGL189C, YOL040C, YLR048W, YIL148W, YKR094C, YNL302C, YNL178W, YDR450W, YJR123W, YBR118W, YMR230W, YDL229W, YNL209W
nuclear transport	13 of 131 genes, 9.9%	126 of 7166 genes, 1.8%	0.00025	3.60206	YOL040C, YLR048W, YGL189C, YBR118W, YNL209W, YDL229W, YMR230W, YJR123W, YKR094C, YNL302C, YNL178W, YDR450W, YIL148W
ribosomal small subunit biogenesis	14 of 131 genes, 10.7%	148 of 7166 genes, 2.1%	0.00026	3.58503	YMR230W, YBR189W, YJR123W, YML063W, YDR450W, YLR167W, YNL302C, YOR096W, YOL040C, YLR048W, YBR048W, YDR064W, YML024W, YHL015W
ribonucleoprotein complex localization	13 of 131 genes, 9.9%	127 of 7166 genes, 1.8%	0.00028	3.55284	YNL178W, YNL302C, YKR094C, YDR450W, YIL148W, YBR118W, YDL229W, YNL209W, YMR230W, YJR123W, YGL189C, YLR048W, YOL040C
gene expression	66 of 131 genes, 50.4%	2148 of 7166 genes, 30.0%	0.00039	3.40894	YHL015W, YOL127W, YBR084C-A, YGL105W, YML063W, YIL018W, YBL027W, YLR029C, YIL148W, YGR027C, YMR307W, YKR094C, YGR034W, YNL209W, YKL056C, YML024W, YGL103W, YDL075W, YLR048W, YGL030W, YLR167W, YER025W, YJR123W, YBR189W, YPL131W, YDL184C, YLR061W, YDL130W, YDR382W, YDL185W, YBL092W, YOR063W, YGL244W, YAL005C, YGL253W, YGL076C, YLL045C, YDR064W, YBR010W, YDL081C, YBR048W, YKL180W, YNL031C, YDL229W, Y…
cellular macromolecule metabolic process	78 of 131 genes, 59.5%	2794 of 7166 genes, 39.0%	0.00078	3.10791	YHL015W, YOL127W, YML063W, YGL105W, YBR084C-A, YIL018W, YLR029C, YBL027W, YKR094C, YIL148W, YMR307W, YGR027C, YJL139C, YNL209W, YGR034W, YKL056C, YNL135C, YDL075W, YLR048W, YGL103W, YML024W, YLR167W, YGL030W, YER025W, YMR186W, YPL131W, YJR123W, YBR189W, YLL024C, YLR061W, YML028W, YDL055C, YDL184C, YFL039C, YDR382W, YDL130W, YDL185W, YBR286W, YOR063W, YBL092W, YGL076C, YGL253W, YGL244W, YAL005C, Y…
drug metabolic process	18 of 131 genes, 13.7%	269 of 7166 genes, 3.8%	0.00099	3.00436	YAL038W, YDR050C, YML028W, YLR044C, YDL185W, YCR012W, YGR234W, YGR254W, YJL052W, YGR192C, YOL086C, YJR009C, YLR109W, YKL152C, YGL253W, YKL060C, YHR174W, YBR196C
regulation of translational fidelity	7 of 131 genes, 5.3%	33 of 7166 genes, 0.5%	0.00103	2.98716	YER025W, YPL160W, YBR189W, YJR123W, YDL229W, YNL209W, YDL075W
RNA transport	14 of 131 genes, 10.7%	166 of 7166 genes, 2.3%	0.00106	2.97469	YIL148W, YDR450W, YNL302C, YKR094C, YNL178W, YJR123W, YMR230W, YDL229W, YNL209W, YBR118W, YGL189C, YLR048W, YOL040C, YLL024C
establishment of RNA localization	14 of 131 genes, 10.7%	166 of 7166 genes, 2.3%	0.00106	2.97469	YOL040C, YLR048W, YLL024C, YGL189C, YJR123W, YMR230W, YDL229W, YNL209W, YBR118W, YIL148W, YDR450W, YNL178W, YNL302C, YKR094C
nucleic acid transport	14 of 131 genes, 10.7%	168 of 7166 genes, 2.3%	0.00123	2.91009	YIL148W, YDR450W, YNL302C, YNL178W, YKR094C, YJR123W, YNL209W, YDL229W, YMR230W, YBR118W, YGL189C, YLR048W, YOL040C, YLL024C
organelle assembly	15 of 131 genes, 11.5%	198 of 7166 genes, 2.8%	0.00173	2.76195	YJR123W, YPL131W, YOR063W, YMR230W, YIL148W, YNL302C, YLR167W, YKR094C, YML024W, YBR048W, YLR340W, YOL127W, YOL040C, YLR048W, YGL189C
monocarboxylic acid metabolic process	14 of 131 genes, 10.7%	178 of 7166 genes, 2.5%	0.00245	2.61083	YBR196C, YKL152C, YJR009C, YOL086C, YHR174W, YGR192C, YGR254W, YJL052W, YCR012W, YLR044C, YKL060C, YGL253W, YDR050C, YAL038W
'de novo' protein folding	6 of 131 genes, 4.6%	25 of 7166 genes, 0.3%	0.00274	2.56225	YAL005C, YJR045C, YMR186W, YLL024C, YNL209W, YDL229W
oxoacid metabolic process	23 of 131 genes, 17.6%	445 of 7166 genes, 6.2%	0.00285	2.54516	YMR217W, YNL135C, YKL060C, YGL253W, YGL105W, YBR196C, YHR174W, YDR050C, YER072W, YAL038W, YHR011W, YJL052W, YCR012W, YGR254W, YGL245W, YLR044C, YPR035W, YKL152C, YGL009C, YJR009C, YPL160W, YGR192C, YOL086C
cofactor metabolic process	17 of 131 genes, 13.0%	262 of 7166 genes, 3.7%	0.00303	2.51856	YKL060C, YGL253W, YBR196C, YHR174W, YML028W, YDR050C, YAL038W, YJL052W, YGR254W, YCR012W, YLR044C, YKL152C, YGL220W, YLR109W, YOL086C, YGR192C, YJR009C
organic acid metabolic process	23 of 131 genes, 17.6%	447 of 7166 genes, 6.2%	0.00307	2.51286	YDR050C, YAL038W, YHR011W, YER072W, YGL009C, YKL152C, YOL086C, YPL160W, YJR009C, YGR192C, YCR012W, YJL052W, YGR254W, YPR035W, YLR044C, YGL245W, YKL060C, YGL253W, YMR217W, YNL135C, YGL105W, YBR196C, YHR174W
nucleotide metabolic process	16 of 131 genes, 12.2%	239 of 7166 genes, 3.3%	0.00396	2.4023	YMR217W, YGL253W, YKL060C, YHR174W, YBR196C, YAL038W, YDR050C, YDL185W, YLR044C, YCR012W, YGR254W, YJL052W, YOL086C, YGR192C, YJR009C, YKL152C
protein refolding	6 of 131 genes, 4.6%	27 of 7166 genes, 0.4%	0.00444	2.35262	YDL229W, YNL209W, YLL024C, YMR186W, YJR045C, YAL005C
carboxylic acid metabolic process	22 of 131 genes, 16.8%	427 of 7166 genes, 6.0%	0.00499	2.3019	YGL009C, YKL152C, YPL160W, YJR009C, YOL086C, YGR192C, YJL052W, YCR012W, YGR254W, YPR035W, YGL245W, YLR044C, YDR050C, YAL038W, YHR011W, YGL105W, YBR196C, YHR174W, YKL060C, YGL253W, YMR217W, YNL135C
RNA localization	14 of 131 genes, 10.7%	190 of 7166 genes, 2.7%	0.00524	2.28067	YLL024C, YOL040C, YLR048W, YGL189C, YJR123W, YBR118W, YNL209W, YDL229W, YMR230W, YIL148W, YNL302C, YNL178W, YKR094C, YDR450W
cellular metabolic process	99 of 131 genes, 75.6%	4111 of 7166 genes, 57.4%	0.00565	2.24795	YDR050C, YER072W, YBL027W, YLR029C, YGR034W, YJL052W, YGR254W, YNL209W, YLR044C, YLR109W, YGR027C, YJL139C, YMR307W, YIL148W, YKR094C, YJR009C, YGR192C, YOL127W, YHL015W, YIL018W, YBR084C-A, YGL105W, YML063W, YDL184C, YDL055C, YML028W, YLR061W, YAL038W, YLL024C, YCR012W, YBL092W, YOR063W, YDL185W, YPR035W, YBR286W, YDL130W, YGL009C, YDR382W, YFL039C, YGL103W, YML024W, YLR048W, YBR011C, YNL135C, Y…
nucleoside phosphate metabolic process	16 of 131 genes, 12.2%	246 of 7166 genes, 3.4%	0.00573	2.24185	YAL038W, YDR050C, YLR044C, YDL185W, YCR012W, YJL052W, YGR254W, YOL086C, YJR009C, YGR192C, YKL152C, YMR217W, YGL253W, YKL060C, YHR174W, YBR196C
cellular component biogenesis	45 of 131 genes, 34.4%	1327 of 7166 genes, 18.5%	0.00625	2.20412	YGL189C, YIL148W, YMR307W, YJL139C, YKR094C, YDR450W, YGR034W, YNL209W, YGL244W, YGL076C, YHL015W, YLL045C, YDR064W, YBR048W, YOL127W, YKL180W, YML063W, YDR483W, YDL229W, YMR230W, YDR224C, YDL055C, YLR340W, YOL040C, YGL220W, YOR096W, YFL039C, YNL302C, YOR204W, YBR118W, YHR184W, YLR185W, YGL008C, YOR063W, YML024W, YLR048W, YMR186W, YGL030W, YLR167W, YBR195C, YNL178W, YER025W, YJR123W, YBR189W, YPL…
coenzyme metabolic process	14 of 131 genes, 10.7%	194 of 7166 genes, 2.7%	0.00667	2.17587	YLR044C, YJL052W, YGR254W, YCR012W, YJR009C, YGR192C, YHR174W, YOL086C, YBR196C, YKL152C, YAL038W, YDR050C, YGL253W, YKL060C
primary metabolic process	95 of 131 genes, 72.5%	3888 of 7166 genes, 54.3%	0.00714	2.1463	YGL105W, YBR084C-A, YML063W, YIL018W, YHL015W, YOL127W, YIL148W, YGR027C, YJL139C, YMR307W, YKR094C, YGR192C, YJR009C, YGR254W, YGR034W, YJL052W, YNL209W, YLR044C, YBL027W, YLR029C, YDR050C, YMR186W, YGL030W, YHR174W, YLR167W, YER025W, YJR123W, YBR189W, YPL131W, YKL060C, YKL056C, YGL103W, YML024W, YDL075W, YNL135C, YLR048W, YGL009C, YDL130W, YDR382W, YFL039C, YCR012W, YPR035W, YDL185W, YBR286W, Y…
nucleobase-containing small molecule metabolic process	17 of 131 genes, 13.0%	280 of 7166 genes, 3.9%	0.00736	2.13312	YGL253W, YKL060C, YMR217W, YHR174W, YBR196C, YAL038W, YDL055C, YDR050C, YOL086C, YGR192C, YJR009C, YKL152C, YLR044C, YDL185W, YCR012W, YJL052W, YGR254W
'de novo' posttranslational protein folding	5 of 131 genes, 3.8%	18 of 7166 genes, 0.3%	0.00828	2.08197	YJR045C, YAL005C, YDL229W, YNL209W, YLL024C
chaperone cofactor-dependent protein refolding	5 of 131 genes, 3.8%	18 of 7166 genes, 0.3%	0.00828	2.08197	YDL229W, YNL209W, YLL024C, YJR045C, YAL005C
ribosomal large subunit biogenesis	11 of 131 genes, 8.4%	124 of 7166 genes, 1.7%	0.00905	2.04335	YOL127W, YLR340W, YLL045C, YGL076C, YOR063W, YLR185W, YPL131W, YGR034W, YKR094C, YKL180W, YIL148W

## Sheet: MetRS contain pseudoU GO
Gene Ontology term	Cluster frequency	Genome frequency	Corrected P-value	-log10(P-value)	Genes annotated to the term
cytoplasmic translation	17 of 34 genes, 50.0%	205 of 7166 genes, 2.9%	1.48e-15	14.8297	YKR094C, YBL027W, YGL076C, YGR085C, YLR167W, YGL147C, YOL040C, YDL081C, YHL015W, YNL209W, YDR382W, YDL229W, YIL148W, YPR102C, YGL031C, YLR048W, YJR123W
ADP metabolic process	8 of 34 genes, 23.5%	38 of 7166 genes, 0.5%	1.54e-09	8.81248	YKL060C, YOL086C, YCL040W, YHR174W, YGR254W, YAL038W, YGR192C, YJR009C
purine nucleoside diphosphate metabolic process	8 of 34 genes, 23.5%	39 of 7166 genes, 0.5%	1.93e-09	8.71444	YOL086C, YKL060C, YHR174W, YCL040W, YGR192C, YGR254W, YAL038W, YJR009C
purine ribonucleoside diphosphate metabolic process	8 of 34 genes, 23.5%	39 of 7166 genes, 0.5%	1.93e-09	8.71444	YJR009C, YGR192C, YAL038W, YGR254W, YHR174W, YCL040W, YOL086C, YKL060C
ribonucleoside diphosphate metabolic process	8 of 34 genes, 23.5%	39 of 7166 genes, 0.5%	1.93e-09	8.71444	YGR192C, YAL038W, YGR254W, YJR009C, YOL086C, YKL060C, YHR174W, YCL040W
translation	20 of 34 genes, 58.8%	778 of 7166 genes, 10.9%	4.29e-09	8.36754	YDL229W, YNL209W, YDR382W, YIL148W, YGL031C, YPR102C, YLR048W, YJR123W, YBR118W, YBL027W, YGL076C, YKR094C, YGR085C, YPR080W, YLR249W, YDL081C, YGL147C, YLR167W, YOL040C, YHL015W
nucleoside diphosphate metabolic process	8 of 34 genes, 23.5%	43 of 7166 genes, 0.6%	4.5e-09	8.34679	YGR192C, YAL038W, YGR254W, YJR009C, YOL086C, YKL060C, YHR174W, YCL040W
peptide biosynthetic process	20 of 34 genes, 58.8%	782 of 7166 genes, 10.9%	4.72e-09	8.32606	YPR080W, YGR085C, YKR094C, YBL027W, YGL076C, YHL015W, YOL040C, YGL147C, YLR167W, YDL081C, YLR249W, YPR102C, YIL148W, YGL031C, YDR382W, YNL209W, YDL229W, YBR118W, YJR123W, YLR048W
pyruvate metabolic process	8 of 34 genes, 23.5%	46 of 7166 genes, 0.6%	8.02e-09	8.09583	YAL038W, YGR254W, YGR192C, YJR009C, YOL086C, YKL060C, YHR174W, YCL040W
peptide metabolic process	20 of 34 genes, 58.8%	814 of 7166 genes, 11.4%	9.94e-09	8.00261	YLR048W, YJR123W, YBR118W, YDL229W, YNL209W, YDR382W, YPR102C, YIL148W, YGL031C, YLR249W, YDL081C, YGL147C, YLR167W, YOL040C, YHL015W, YGL076C, YBL027W, YKR094C, YGR085C, YPR080W
amide biosynthetic process	20 of 34 genes, 58.8%	826 of 7166 genes, 11.5%	1.3e-08	7.88606	YIL148W, YPR102C, YGL031C, YNL209W, YDR382W, YDL229W, YJR123W, YBR118W, YLR048W, YPR080W, YGR085C, YKR094C, YGL076C, YBL027W, YHL015W, YGL147C, YLR167W, YOL040C, YDL081C, YLR249W
glycolytic process	7 of 34 genes, 20.6%	29 of 7166 genes, 0.4%	1.33e-08	7.87615	YGR254W, YAL038W, YKL060C, YGR192C, YHR174W, YCL040W, YJR009C
ATP generation from ADP	7 of 34 genes, 20.6%	29 of 7166 genes, 0.4%	1.33e-08	7.87615	YCL040W, YJR009C, YHR174W, YGR192C, YKL060C, YGR254W, YAL038W
ribosome assembly	9 of 34 genes, 26.5%	80 of 7166 genes, 1.1%	2.34e-08	7.63078	YJR123W, YOL040C, YLR167W, YLR048W, YGL031C, YIL148W, YPR102C, YGR085C, YKR094C
nucleoside diphosphate phosphorylation	7 of 34 genes, 20.6%	32 of 7166 genes, 0.4%	2.85e-08	7.54516	YCL040W, YJR009C, YHR174W, YGR192C, YKL060C, YGR254W, YAL038W
nucleotide phosphorylation	7 of 34 genes, 20.6%	32 of 7166 genes, 0.4%	2.85e-08	7.54516	YJR009C, YCL040W, YHR174W, YGR254W, YAL038W, YKL060C, YGR192C
organonitrogen compound metabolic process	30 of 34 genes, 88.2%	2461 of 7166 genes, 34.3%	3.26e-08	7.48678	YCL043C, YDL081C, YLR249W, YGL147C, YLR167W, YOL040C, YHL015W, YBL027W, YGL076C, YKR094C, YJR009C, YGR192C, YGR085C, YPR080W, YLR048W, YCL040W, YHR174W, YKL060C, YOL086C, YBR118W, YJR123W, YDL229W, YNL209W, YDR382W, YJL034W, YGL031C, YIL148W, YGR254W, YPR102C, YAL038W
cellular amide metabolic process	20 of 34 genes, 58.8%	881 of 7166 genes, 12.3%	4.28e-08	7.36856	YBL027W, YGL076C, YKR094C, YGR085C, YPR080W, YLR249W, YDL081C, YOL040C, YLR167W, YGL147C, YHL015W, YDL229W, YDR382W, YNL209W, YPR102C, YGL031C, YIL148W, YLR048W, YBR118W, YJR123W
cellular nitrogen compound metabolic process	30 of 34 genes, 88.2%	2781 of 7166 genes, 38.8%	9.97e-07	6.0013	YOL086C, YKL060C, YJR123W, YBR118W, YLR048W, YHR174W, YCL040W, YMR186W, YGL031C, YGR254W, YAL038W, YIL148W, YPR102C, YDL229W, YDR382W, YNL209W, YHL015W, YLR249W, YMR307W, YDL081C, YOL040C, YLR167W, YGL147C, YGR085C, YGR192C, YPR080W, YGL076C, YBL027W, YKR094C, YJR009C
nicotinamide nucleotide metabolic process	8 of 34 genes, 23.5%	83 of 7166 genes, 1.2%	1.07e-06	5.97062	YGR192C, YGR254W, YAL038W, YJR009C, YOL086C, YKL060C, YHR174W, YCL040W
pyridine nucleotide metabolic process	8 of 34 genes, 23.5%	84 of 7166 genes, 1.2%	1.18e-06	5.92812	YGR254W, YAL038W, YGR192C, YJR009C, YOL086C, YKL060C, YHR174W, YCL040W
ribonucleoprotein complex export from nucleus	9 of 34 genes, 26.5%	125 of 7166 genes, 1.7%	1.33e-06	5.87615	YBR118W, YJR123W, YOL040C, YLR048W, YIL148W, YPR080W, YNL209W, YKR094C, YDL229W
nuclear transport	9 of 34 genes, 26.5%	126 of 7166 genes, 1.8%	1.43e-06	5.84466	YJR123W, YBR118W, YOL040C, YLR048W, YIL148W, YPR080W, YNL209W, YKR094C, YDL229W
ribonucleoprotein complex localization	9 of 34 genes, 26.5%	127 of 7166 genes, 1.8%	1.54e-06	5.81248	YIL148W, YPR080W, YKR094C, YNL209W, YDL229W, YJR123W, YBR118W, YOL040C, YLR048W
organic substance biosynthetic process	28 of 34 genes, 82.4%	2401 of 7166 genes, 33.5%	1.97e-06	5.70553	YGL076C, YBL027W, YJR009C, YKR094C, YGR085C, YGR192C, YPR080W, YMR307W, YDL081C, YLR249W, YOL040C, YGL147C, YLR167W, YHL015W, YDL229W, YDR382W, YNL209W, YJL034W, YIL148W, YGL031C, YGR254W, YPR102C, YLR048W, YHR174W, YOL086C, YKL060C, YBR118W, YJR123W
biosynthetic process	28 of 34 genes, 82.4%	2430 of 7166 genes, 33.9%	2.67e-06	5.57349	YJR123W, YBR118W, YKL060C, YOL086C, YHR174W, YLR048W, YGR254W, YGL031C, YPR102C, YIL148W, YJL034W, YNL209W, YDR382W, YDL229W, YHL015W, YGL147C, YLR167W, YOL040C, YDL081C, YMR307W, YLR249W, YPR080W, YGR192C, YGR085C, YKR094C, YJR009C, YGL076C, YBL027W
pyridine-containing compound metabolic process	8 of 34 genes, 23.5%	96 of 7166 genes, 1.3%	3.46e-06	5.46092	YAL038W, YGR254W, YGR192C, YJR009C, YKL060C, YOL086C, YCL040W, YHR174W
ATP metabolic process	8 of 34 genes, 23.5%	97 of 7166 genes, 1.4%	3.76e-06	5.42481	YKL060C, YOL086C, YCL040W, YHR174W, YGR254W, YAL038W, YGR192C, YJR009C
oxidoreduction coenzyme metabolic process	8 of 34 genes, 23.5%	100 of 7166 genes, 1.4%	4.79e-06	5.31966	YJR009C, YGR192C, YAL038W, YGR254W, YHR174W, YCL040W, YOL086C, YKL060C
purine ribonucleoside triphosphate metabolic process	8 of 34 genes, 23.5%	102 of 7166 genes, 1.4%	5.61e-06	5.25104	YJR009C, YAL038W, YGR254W, YGR192C, YCL040W, YHR174W, YKL060C, YOL086C
purine nucleoside triphosphate metabolic process	8 of 34 genes, 23.5%	104 of 7166 genes, 1.5%	6.55e-06	5.18376	YHR174W, YCL040W, YOL086C, YKL060C, YJR009C, YAL038W, YGR254W, YGR192C
rRNA-containing ribonucleoprotein complex export from nucleus	7 of 34 genes, 20.6%	68 of 7166 genes, 0.9%	7.3e-06	5.13668	YJR123W, YIL148W, YLR048W, YDL229W, YNL209W, YKR094C, YOL040C
ribonucleoside triphosphate metabolic process	8 of 34 genes, 23.5%	108 of 7166 genes, 1.5%	8.84e-06	5.05355	YGR192C, YAL038W, YGR254W, YJR009C, YOL086C, YKL060C, YHR174W, YCL040W
ribonucleoprotein complex assembly	10 of 34 genes, 29.4%	214 of 7166 genes, 3.0%	1.05e-05	4.97881	YKR094C, YIL148W, YGL031C, YPR102C, YMR186W, YGR085C, YLR167W, YOL040C, YLR048W, YJR123W
glucose metabolic process	7 of 34 genes, 20.6%	75 of 7166 genes, 1.0%	1.46e-05	4.83565	YJR009C, YCL040W, YHR174W, YGR192C, YKL060C, YOL086C, YGR254W
RNA transport	9 of 34 genes, 26.5%	165 of 7166 genes, 2.3%	1.54e-05	4.81248	YDL229W, YNL209W, YKR094C, YPR080W, YIL148W, YLR048W, YOL040C, YJR123W, YBR118W
establishment of RNA localization	9 of 34 genes, 26.5%	165 of 7166 genes, 2.3%	1.54e-05	4.81248	YBR118W, YJR123W, YLR048W, YOL040C, YIL148W, YPR080W, YDL229W, YKR094C, YNL209W
nucleoside triphosphate metabolic process	8 of 34 genes, 23.5%	117 of 7166 genes, 1.6%	1.66e-05	4.77989	YGR192C, YGR254W, YAL038W, YJR009C, YOL086C, YKL060C, YHR174W, YCL040W
ribonucleoprotein complex subunit organization	10 of 34 genes, 29.4%	225 of 7166 genes, 3.1%	1.69e-05	4.77211	YJR123W, YOL040C, YLR167W, YLR048W, YPR102C, YGL031C, YIL148W, YMR186W, YGR085C, YKR094C
nucleic acid transport	9 of 34 genes, 26.5%	167 of 7166 genes, 2.3%	1.71e-05	4.767	YOL040C, YLR048W, YBR118W, YJR123W, YNL209W, YKR094C, YDL229W, YIL148W, YPR080W
nitrogen compound metabolic process	32 of 34 genes, 94.1%	3673 of 7166 genes, 51.3%	2.27e-05	4.64397	YOL040C, YGL147C, YLR167W, YKR094C, YOL086C, YLR048W, YHR174W, YCL040W, YMR186W, YJL034W, YPR102C, YDL229W, YHL015W, YMR307W, YCL043C, YDL081C, YLR249W, YGR085C, YGR192C, YPR080W, YBL027W, YGL076C, YJR009C, YKL060C, YBR118W, YJR123W, YGL031C, YIL148W, YGR254W, YAL038W, YDR382W, YNL209W
purine nucleoside monophosphate metabolic process	8 of 34 genes, 23.5%	123 of 7166 genes, 1.7%	2.46e-05	4.60906	YKL060C, YOL086C, YCL040W, YHR174W, YGR192C, YAL038W, YGR254W, YJR009C
purine ribonucleoside monophosphate metabolic process	8 of 34 genes, 23.5%	123 of 7166 genes, 1.7%	2.46e-05	4.60906	YJR009C, YAL038W, YGR254W, YGR192C, YCL040W, YHR174W, YKL060C, YOL086C
ribosome biogenesis	13 of 34 genes, 38.2%	472 of 7166 genes, 6.6%	3.16e-05	4.50031	YHL015W, YJR123W, YLR048W, YLR167W, YOL040C, YGR085C, YGL031C, YIL148W, YPR102C, YGL076C, YDL229W, YKR094C, YNL209W
organonitrogen compound biosynthetic process	20 of 34 genes, 58.8%	1292 of 7166 genes, 18.0%	3.99e-05	4.39903	YKR094C, YBL027W, YGL076C, YPR080W, YGR085C, YOL040C, YLR167W, YGL147C, YDL081C, YLR249W, YHL015W, YDR382W, YNL209W, YDL229W, YGL031C, YIL148W, YPR102C, YLR048W, YBR118W, YJR123W
RNA localization	9 of 34 genes, 26.5%	189 of 7166 genes, 2.6%	4.98e-05	4.30277	YPR080W, YIL148W, YKR094C, YNL209W, YDL229W, YJR123W, YBR118W, YOL040C, YLR048W
carbohydrate catabolic process	7 of 34 genes, 20.6%	90 of 7166 genes, 1.3%	5.23e-05	4.2815	YHR174W, YCL040W, YJR009C, YGR192C, YKL060C, YGR254W, YAL038W
ribonucleoprotein complex biogenesis	14 of 34 genes, 41.2%	590 of 7166 genes, 8.2%	5.49e-05	4.26043	YLR167W, YOL040C, YLR048W, YJR123W, YHL015W, YKR094C, YNL209W, YGL076C, YDL229W, YGL031C, YIL148W, YPR102C, YGR085C, YMR186W
organelle assembly	9 of 34 genes, 26.5%	194 of 7166 genes, 2.7%	6.23e-05	4.20551	YJR123W, YLR167W, YOL040C, YLR048W, YIL148W, YPR102C, YGL031C, YGR085C, YKR094C
ribonucleoside monophosphate metabolic process	8 of 34 genes, 23.5%	139 of 7166 genes, 1.9%	6.39e-05	4.1945	YOL086C, YKL060C, YHR174W, YCL040W, YGR192C, YAL038W, YGR254W, YJR009C
hexose metabolic process	7 of 34 genes, 20.6%	93 of 7166 genes, 1.3%	6.56e-05	4.1831	YOL086C, YKL060C, YGR192C, YGR254W, YHR174W, YCL040W, YJR009C
purine ribonucleotide metabolic process	8 of 34 genes, 23.5%	141 of 7166 genes, 2.0%	7.14e-05	4.1463	YGR254W, YAL038W, YGR192C, YJR009C, YOL086C, YKL060C, YHR174W, YCL040W
nucleoside monophosphate metabolic process	8 of 34 genes, 23.5%	149 of 7166 genes, 2.1%	0.0001	4	YOL086C, YKL060C, YHR174W, YCL040W, YGR254W, YAL038W, YGR192C, YJR009C
primary metabolic process	32 of 34 genes, 94.1%	3871 of 7166 genes, 54.0%	0.00011	3.95861	YKL060C, YBR118W, YJR123W, YAL038W, YGL031C, YIL148W, YGR254W, YNL209W, YDR382W, YHL015W, YLR249W, YMR307W, YDL081C, YCL043C, YGR192C, YGR085C, YPR080W, YBL027W, YGL076C, YJR009C, YOL086C, YLR048W, YCL040W, YHR174W, YJL034W, YMR186W, YPR102C, YDL229W, YLR167W, YGL147C, YOL040C, YKR094C
purine nucleotide metabolic process	8 of 34 genes, 23.5%	150 of 7166 genes, 2.1%	0.00011	3.95861	YKL060C, YOL086C, YCL040W, YHR174W, YAL038W, YGR254W, YGR192C, YJR009C
nucleobase-containing compound transport	9 of 34 genes, 26.5%	209 of 7166 genes, 2.9%	0.00011	3.95861	YOL040C, YLR048W, YJR123W, YBR118W, YKR094C, YNL209W, YDL229W, YPR080W, YIL148W
carbohydrate metabolic process	10 of 34 genes, 29.4%	279 of 7166 genes, 3.9%	0.00012	3.92082	YJR009C, YJL034W, YGR192C, YGR254W, YAL038W, YMR307W, YHR174W, YCL040W, YOL086C, YKL060C
monosaccharide metabolic process	7 of 34 genes, 20.6%	103 of 7166 genes, 1.4%	0.00013	3.88606	YHR174W, YJR009C, YCL040W, YOL086C, YGR192C, YKL060C, YGR254W
gluconeogenesis	5 of 34 genes, 14.7%	34 of 7166 genes, 0.5%	0.00014	3.85387	YHR174W, YJR009C, YGR254W, YKL060C, YGR192C
hexose biosynthetic process	5 of 34 genes, 14.7%	34 of 7166 genes, 0.5%	0.00014	3.85387	YGR192C, YKL060C, YGR254W, YHR174W, YJR009C
ribonucleotide metabolic process	8 of 34 genes, 23.5%	155 of 7166 genes, 2.2%	0.00014	3.85387	YHR174W, YCL040W, YOL086C, YKL060C, YJR009C, YGR254W, YAL038W, YGR192C
monosaccharide biosynthetic process	5 of 34 genes, 14.7%	36 of 7166 genes, 0.5%	0.00019	3.72125	YJR009C, YHR174W, YGR192C, YKL060C, YGR254W
ncRNA export from nucleus	5 of 34 genes, 14.7%	36 of 7166 genes, 0.5%	0.00019	3.72125	YPR080W, YBR118W, YJR123W, YLR048W, YOL040C
carbohydrate biosynthetic process	7 of 34 genes, 20.6%	110 of 7166 genes, 1.5%	0.0002	3.69897	YMR307W, YJR009C, YHR174W, YKL060C, YGR192C, YJL034W, YGR254W
cellular protein metabolic process	22 of 34 genes, 64.7%	1764 of 7166 genes, 24.6%	0.00027	3.56864	YHL015W, YOL040C, YLR167W, YGL147C, YCL043C, YDL081C, YLR249W, YPR080W, YGR085C, YKR094C, YGL076C, YBL027W, YBR118W, YJR123W, YLR048W, YPR102C, YGL031C, YIL148W, YJL034W, YDR382W, YNL209W, YDL229W
cellular component biogenesis	19 of 34 genes, 55.9%	1306 of 7166 genes, 18.2%	0.00029	3.5376	YPR102C, YIL148W, YGL031C, YJL034W, YMR186W, YNL209W, YDL229W, YJR123W, YBR118W, YGL008C, YLR048W, YPR080W, YGR085C, YKR094C, YGL076C, YHL015W, YLR167W, YOL040C, YMR307W
purine-containing compound metabolic process	8 of 34 genes, 23.5%	170 of 7166 genes, 2.4%	0.0003	3.52288	YHR174W, YCL040W, YOL086C, YKL060C, YJR009C, YAL038W, YGR254W, YGR192C
ribose phosphate metabolic process	8 of 34 genes, 23.5%	175 of 7166 genes, 2.4%	0.00037	3.4318	YGR192C, YAL038W, YGR254W, YJR009C, YKL060C, YOL086C, YCL040W, YHR174W
monocarboxylic acid metabolic process	8 of 34 genes, 23.5%	175 of 7166 genes, 2.4%	0.00037	3.4318	YCL040W, YHR174W, YKL060C, YOL086C, YJR009C, YGR192C, YAL038W, YGR254W
organic substance metabolic process	32 of 34 genes, 94.1%	4041 of 7166 genes, 56.4%	0.00039	3.40894	YJR009C, YGL076C, YBL027W, YPR080W, YGR085C, YGR192C, YMR307W, YDL081C, YCL043C, YLR249W, YHL015W, YDR382W, YNL209W, YGL031C, YIL148W, YGR254W, YAL038W, YJR123W, YBR118W, YKL060C, YKR094C, YOL040C, YGL147C, YLR167W, YDL229W, YPR102C, YJL034W, YMR186W, YHR174W, YCL040W, YLR048W, YOL086C
ribosomal large subunit assembly	5 of 34 genes, 14.7%	43 of 7166 genes, 0.6%	0.00049	3.3098	YGR085C, YGL031C, YPR102C, YIL148W, YKR094C
cellular metabolic process	32 of 34 genes, 94.1%	4093 of 7166 genes, 57.1%	0.00057	3.24413	YPR102C, YJL034W, YMR186W, YDL229W, YOL086C, YHR174W, YCL040W, YLR048W, YKR094C, YOL040C, YGL147C, YLR167W, YGL031C, YIL148W, YGR254W, YAL038W, YDR382W, YNL209W, YJR123W, YBR118W, YKL060C, YPR080W, YGR085C, YGR192C, YJR009C, YGL076C, YBL027W, YHL015W, YDL081C, YMR307W, YCL043C, YLR249W
cellular macromolecule biosynthetic process	22 of 34 genes, 64.7%	1844 of 7166 genes, 25.7%	0.00062	3.20761	YMR307W, YDL081C, YLR249W, YLR167W, YGL147C, YOL040C, YHL015W, YGL076C, YBL027W, YKR094C, YGR085C, YPR080W, YLR048W, YBR118W, YJR123W, YDL229W, YNL209W, YDR382W, YJL034W, YPR102C, YGL031C, YIL148W
macromolecule biosynthetic process	22 of 34 genes, 64.7%	1860 of 7166 genes, 26.0%	0.00072	3.14267	YKR094C, YGL076C, YBL027W, YPR080W, YGR085C, YOL040C, YGL147C, YLR167W, YLR249W, YMR307W, YDL081C, YHL015W, YDR382W, YNL209W, YDL229W, YGL031C, YPR102C, YIL148W, YJL034W, YLR048W, YJR123W, YBR118W
coenzyme metabolic process	8 of 34 genes, 23.5%	193 of 7166 genes, 2.7%	0.00078	3.10791	YHR174W, YCL040W, YOL086C, YKL060C, YJR009C, YGR192C, YAL038W, YGR254W
macromolecular complex subunit organization	14 of 34 genes, 41.2%	739 of 7166 genes, 10.3%	0.00087	3.06048	YIL148W, YGL031C, YPR102C, YMR186W, YGR085C, YNL209W, YKR094C, YDL229W, YJR123W, YLR167W, YGL008C, YOL040C, YLR048W, YLR249W
protein metabolic process	22 of 34 genes, 64.7%	1893 of 7166 genes, 26.4%	0.001	3	YGR085C, YPR080W, YGL076C, YBL027W, YKR094C, YHL015W, YDL081C, YLR249W, YCL043C, YGL147C, YLR167W, YOL040C, YJL034W, YPR102C, YGL031C, YIL148W, YDL229W, YNL209W, YDR382W, YBR118W, YJR123W, YLR048W
generation of precursor metabolites and energy	8 of 34 genes, 23.5%	214 of 7166 genes, 3.0%	0.00169	2.77211	YJR009C, YGR254W, YAL038W, YGR192C, YCL040W, YHR174W, YKL060C, YOL086C
metabolic process	32 of 34 genes, 94.1%	4278 of 7166 genes, 59.7%	0.00213	2.67162	YDR382W, YNL209W, YIL148W, YGL031C, YGR254W, YAL038W, YKL060C, YBR118W, YJR123W, YGL076C, YBL027W, YJR009C, YGR085C, YGR192C, YPR080W, YMR307W, YDL081C, YLR249W, YCL043C, YHL015W, YDL229W, YJL034W, YMR186W, YPR102C, YLR048W, YHR174W, YCL040W, YOL086C, YKR094C, YOL040C, YGL147C, YLR167W
'de novo' protein folding	4 of 34 genes, 11.8%	27 of 7166 genes, 0.4%	0.00225	2.64782	YMR186W, YJL034W, YNL209W, YDL229W
cellular nitrogen compound biosynthetic process	21 of 34 genes, 61.8%	1815 of 7166 genes, 25.3%	0.0024	2.61979	YMR307W, YDL081C, YLR249W, YOL040C, YGL147C, YLR167W, YHL015W, YBL027W, YGL076C, YKR094C, YGR085C, YPR080W, YLR048W, YBR118W, YJR123W, YDL229W, YDR382W, YNL209W, YGL031C, YIL148W, YPR102C
ribosomal small subunit assembly	4 of 34 genes, 11.8%	28 of 7166 genes, 0.4%	0.00262	2.5817	YJR123W, YLR167W, YOL040C, YLR048W
nucleotide metabolic process	8 of 34 genes, 23.5%	240 of 7166 genes, 3.3%	0.00395	2.4034	YAL038W, YGR254W, YGR192C, YJR009C, YOL086C, YKL060C, YHR174W, YCL040W
nucleoside phosphate metabolic process	8 of 34 genes, 23.5%	247 of 7166 genes, 3.4%	0.00488	2.31158	YGR192C, YAL038W, YGR254W, YJR009C, YOL086C, YKL060C, YHR174W, YCL040W
cellular process	34 of 34 genes, 100.0%	5190 of 7166 genes, 72.4%	0.0055	2.25964	YDR382W, YNL209W, YGL031C, YIL148W, YGR254W, YAL038W, YGL008C, YJR123W, YBR118W, YKL060C, YJR009C, YGL076C, YBL027W, YPR080W, YGR085C, YGR192C, YDL081C, YMR307W, YLR249W, YCL043C, YHL015W, YDL229W, YPR102C, YMR186W, YJL034W, YHR174W, YCL040W, YLR048W, YOL086C, YKR094C, YOL081W, YOL040C, YGL147C, YLR167W
protein refolding	4 of 34 genes, 11.8%	34 of 7166 genes, 0.5%	0.00582	2.23508	YMR186W, YJL034W, YDL229W, YNL209W
organic substance catabolic process	13 of 34 genes, 38.2%	748 of 7166 genes, 10.4%	0.00596	2.22475	YKR094C, YJR009C, YGR192C, YJL034W, YGR254W, YAL038W, YIL148W, YCL043C, YCL040W, YLR167W, YHR174W, YKL060C, YOL086C
cofactor metabolic process	8 of 34 genes, 23.5%	258 of 7166 genes, 3.6%	0.0067	2.17393	YKL060C, YOL086C, YCL040W, YHR174W, YGR254W, YAL038W, YGR192C, YJR009C
ribosomal large subunit biogenesis	6 of 34 genes, 17.6%	124 of 7166 genes, 1.7%	0.00707	2.15058	YKR094C, YGL076C, YIL148W, YGL031C, YPR102C, YGR085C
drug metabolic process	8 of 34 genes, 23.5%	267 of 7166 genes, 3.7%	0.00859	2.06601	YJR009C, YGR254W, YAL038W, YGR192C, YHR174W, YCL040W, YOL086C, YKL060C
