# Supplementary material for: Pseudouridine-mediated translation control of mRNA by methionine aminoacyl tRNA synthetase
Source: Nucleic Acids Res. 2020 Dec 10;49(1):432–43. doi: 10.1093/nar/gkaa1178 (PMC7797078; doi:10.1093/nar/gkaa1178)
Supplement: gkaa1178_Supplemental_Files [file gkaa1178_supplemental_files.zip › Supplementary Table 4_2nd revised.xlsx]

## Sheet: Description 
Supplementary Table 4
MetRS bound mRNAs that contain pseudouridine site (overlapped with data from three pseudouridine-seq studies).
Included: Column A: gene ID (SGD) Column B: gene Name Column C: chromosome_Name of the chromosome Column D: peak Start_The starting position of the peak in the chromosome Column E: peak End_The ending position of the peak in the chromosome Column F: SignalValue - Measurement of overall enrichment for the peak in two biologycal repets. Column G: log2(Fold change)#1_log2 measurement of the peak enr…

## Sheet: Bound pseudouridine peaks
geneId	geneName	Chromosome	peak Start	peak End	Signal Value	log2(Fold change) #1	log2(Fold change) #2
YLR044C	NA	XII	232496	234101	29.9181	14.7528	15.1653
YKL152C	NA	XI	163528	164396	28.5382	4.56173	23.9765
YAL038W	CDC19	I	71770	73247	28.0476	11.497	16.5506
YOR063W	RPL3	XV	444673	445843	24.3642	11.0124	13.3519
YJR123W	RPS5	X	651878	652664	24.0606	13.065	10.9956
YNL178W	RPS3	XIV	302661	303420	21.5387	7.09472	14.444
YGR192C	TDH3	VII	882755	883834	21.2492	3.94199	17.3072
YHL015W	RPS20	VIII	75391	75719	19.5391	7.44455	12.0946
YLR149C-A	NA	XII	440439	441167	18.8243	7.1694	11.6549
YDR050C	NA	IV	555807	556490	18.6964	9.7129	8.98346
YKL060C	FBA1	XI	326392	327497	18.5573	6.69956	11.8578
YHR174W	ENO2	VIII	451311	451794	17.5724	8.80179	8.77063
YLR110C	NA	XII	369593	370126	17.2194	7.54575	9.67363
YBR118W	TEF2	II	477641	478543	16.1599	7.11477	9.04514
YLR287C	NA	XII	712425	712723	16.0029	9.00266	7.0002
YOL086C	ADH1	XV	160348	160618	15.9677	5.47328	10.4945
YGR254W	ENO1	VII	1000903	1001417	14.9067	7.48792	7.41875
YMR116C	ASC1	XIII	500170	500704	14.2112	3.70419	10.507
YML024W	RPS17A	XIII	226316	226752	13.4232	6.52054	6.90268
YLR076C	NA	XII	282931	283638	13.3407	8.01264	5.32808
YDR382W	RPP2B	IV	1239421	1239564	13.2807	4.42356	8.8571
YGL253W	HXK2	VII	24579	25052	12.9619	4.23336	8.72852
YMR186W	HSC82	XIII	632331	632556	12.9613	4.70453	8.25673
YDL130W	RPP1B	IV	229827	230058	12.9344	6.7959	6.13851
YLR167W	RPS31	XII	498895	499291	12.774	4.58541	8.18862
YDL081C	RPP1A	IV	309793	310173	12.3877	3.61416	8.77352
YDL129W	NA	IV	230332	230602	11.9846	8.29418	3.69046
YOL040C	RPS15	XV	253142	253600	11.9629	5.34965	6.61327
YDL229W	SSB1	IV	44054	44706	11.8803	3.76132	8.11901
YLR249W	YEF3	XII	637548	637944	11.8215	3.3099	8.51157
YDR524C-B	NA	IV	1489445	1489818	11.0672	5.3077	5.7595
YDR450W	RPS18A	IV	1360427	1360828	10.9369	6.50833	4.42855
YJR009C	TDH2	X	454324	454700	10.9017	5.51045	5.39125
YGL102C	NA	VII	311516	311763	9.93719	4.03245	5.90474
YBR196C	PGI1	II	613596	613928	9.91952	4.36754	5.55198
YBL027W	RPL19B	II	168861	169228	9.66279	3.31767	6.34512
YLR029C	RPL15A	XII	202374	202579	9.50941	4.96279	4.54662
YLR340W	RPP0	XII	805837	806177	9.50769	3.86115	5.64654
YOL039W	RPP2A	XV	254283	254671	9.3306	2.37159	6.95901
YBR010W	HHT1	II	256333	256460	9.01736	4.58881	4.42855
YHL015W	RPS20	VIII	75735	75924	8.88342	4.21652	4.6669
YDL055C	PSA1	IV	355908	356343	8.54762	3.3266	5.22102
YDL228C	NA	IV	45180	45488	8.46475	3.82654	4.63821
YGL030W	RPL30	VII	439325	439564	8.4579	3.42647	5.03143
YDL184C	RPL41A	IV	130205	130482	8.40533	2.96061	5.44472
YOL120C	RPL18A	XV	93466	93790	8.33893	3.49522	4.84371
YGR034W	RPL26B	VII	556395	556586	8.32304	3.31767	5.00537
YML028W	TSA1	XIII	220457	220832	8.20216	4.63385	3.56831
YBR189W	RPS9B	II	605038	605366	7.32432	4.14486	3.17946
